# Supplementary material for: Characterization of WRKY co-regulatory networks in rice and Arabidopsis
Source: BMC Plant Biol. 2009 Sep 22;9:120. doi: 10.1186/1471-2229-9-120 (PMC2761919; doi:10.1186/1471-2229-9-120)
Supplement: Additional file 1 — OsWRKY gene list. List of the retrieved 104 OsWRKY genes with their corresponding gene names used in this article together with their ID used for the OsWRKYARRAY microarray analysis. Gene locus in TIGR nomenclature (release 5) and names provided in earlier publications are reported. [file 1471-2229-9-120-S1.xls]

## Sheet: Additional file 1_OsWRKY list
	N	GENE NAME	WRKYARRAY_ID	TIGR LOC ID (release 5)	Zhang 2004	Zhang 2005
	1	OsWRKY1	Wa_021	LOC_Os10g42850	OsWRKY2	OsWRKY1
	2	OsWRKY2	Wa_011	LOC_Os03g55170	OsWRKY4	OsWRKY2
	3	OsWRKY3	Wa_026	LOC_Os03g55080	OsWRKY3	OsWRKY3
	4	OsWRKY4	Wa_005	LOC_Os06g44010	OsWRKY28	OsWRKY4
	5	OsWRKY5	Wa_107	LOC_Os06g05380	OsWRKY73	OsWRKY5
	6	OsWRKY6	Wa_029	LOC_Os06g30860	OsWRKY31	OsWRKY6
	7	OsWRKY7	Wa_076	LOC_Os11g02470	OsWRKY52	OsWRKY7
	8	OsWRKY8	Wa_113	LOC_Os11g02480	NA	OsWRKY8
	9	OsWRKY9	Wa_077	LOC_Os11g02520	NA	OsWRKY9
	10	OsWRKY10	Wa_078	LOC_Os11g02530	OsWRKY40	OsWRKY10
	11	OsWRKY11	Wa_079	LOC_Os11g02540	OsWRKY50	OsWRKY11
	12	OsWRKY12	Wa_015	LOC_Os02g43560	OsWRKY34	OsWRKY12
	13	OsWRKY13	Wa_100	LOC_Os09g30400	NA	OsWRKY13
	14	OsWRKY14	Wa_074	LOC_Os09g25070	OsWRKY62	OsWRKY14
	15	OsWRKY15	Wa_069	LOC_Os08g09800	NA	OsWRKY15
	16	OsWRKY16	Wa_070	LOC_Os08g09810	NA	OsWRKY16
	17	OsWRKY17	Wa_013	LOC_Os02g53100	OsWRKY32	OsWRKY17
	18	OsWRKY18	Wa_103	LOC_Os02g08440	OsWRKY71	OsWRKY18
	19	OsWRKY19	Wa_091	LOC_Os03g21710	NA	OsWRKY19
	20	OsWRKY20	Wa_007	LOC_Os01g40260	OsWRKY77	OsWRKY20
	21	OsWRKY22	Wa_010	LOC_Os01g61080	OsWRKY24	OsWRKY22
	22	OsWRKY23	Wa_020	LOC_Os01g43550	OsWRKY12	OsWRKY23
	23	OsWRKY24	Wa_006	LOC_Os01g43650	OsWRKY11	OsWRKY24
	24	OsWRKY25	Wa_093	LOC_Os03g45450	OsWRKY60	OsWRKY25
	25	OsWRKY26	Wa_024	LOC_Os01g09080	NA	OsWRKY26
	26	OsWRKY27	Wa_008	LOC_Os01g09100	OsWRKY10	OsWRKY27
	27	OsWRKY28	Wa_001	LOC_Os01g74140	OsWRKY17	OsWRKY28
	28	OsWRKY30	Wa_030	LOC_Os04g51560	OsWRKY68	OsWRKY30
	29	OsWRKY31	Wa_016	LOC_Os01g53260	OsWRKY23	OsWRKY31
	30	OsWRKY32	Wa_022	LOC_Os01g40430	OsWRKY27	OsWRKY32
	31	OsWRKY33	Wa_018	LOC_Os01g53040	OsWRKY14	OsWRKY33
	32	OsWRKY34	Wa_053	LOC_Os04g50920	OsWRKY37	OsWRKY34
	33	OsWRKY35	Wa_004	LOC_Os01g47560	OsWRKY16	OsWRKY35
	34	OsWRKY36	Wa_046	LOC_Os01g51690	OsWRKY26	OsWRKY36
	35	OsWRKY37	Wa_002	LOC_Os04g39570	OsWRKY35	OsWRKY37
	36	OsWRKY38	Wa_032	LOC_Os01g60490	OsWRKY22	OsWRKY38
	37	OsWRKY40	Wa_035	LOC_Os01g60540	OsWRKY20	OsWRKY40
	38	OsWRKY41	Wa_033	LOC_Os01g60600	NA	OsWRKY41
	39	OsWRKY42	Wa_052	LOC_Os04g21950	OsWRKY51	OsWRKY42
	40	OsWRKY43	Wa_104	LOC_Os05g04640	OsWRKY5	OsWRKY43
	41	OsWRKY44	Wa_099	LOC_Os05g50610	NA	OsWRKY44
	42	OsWRKY45	Wa_056	LOC_Os05g14370	NA	OsWRKY45
	43	OsWRKY46	Wa_106	LOC_Os05g46020	OsWRKY7	OsWRKY46
	44	OsWRKY47	Wa_019	LOC_Os08g38990	OsWRKY30	OsWRKY47
	45	OsWRKY48	Wa_043	LOC_Os08g17400	NA	OsWRKY48
	46	OsWRKY49	Wa_044	LOC_Os07g02060	OsWRKY29	OsWRKY49
	47	OsWRKY50	Wa_050	LOC_Os02g26430	OsWRKY42	OsWRKY50
	48	OsWRKY52	Wa_054	LOC_Os05g03900	NA	OsWRKY52
	49	OsWRKY53	Wa_111	LOC_Os08g29660	OsWRKY69	OsWRKY53
	50	OsWRKY54	Wa_049	LOC_Os02g16540	OsWRKY39	OsWRKY54
	51	OsWRKY55	Wa_066	AP008213 *	NA	OsWRKY55
	52	OsWRKY56	Wa_012	LOC_Os08g13840	OsWRKY25	OsWRKY56
	53	OsWRKY57	Wa_051	LOC_Os02g47060	OsWRKY66	OsWRKY57
	54	OsWRKY58	Wa_048	LOC_Os09g25060	OsWRKY76	OsWRKY58
	55	OsWRKY59	Wa_031	LOC_Os07g39480	NA	OsWRKY59
	56	OsWRKY60	Wa_065	LOC_Os05g50700	NA	OsWRKY60
	57	OsWRKY61	Wa_059	LOC_Os05g27730	OsWRKY53	OsWRKY61
	58	OsWRKY62	Wa_072	LOC_Os09g09630	NA	OsWRKY62
	59	OsWRKY63	Wa_055	LOC_Os05g09020	OsWRKY67	OsWRKY63
	60	OsWRKY64	Wa_034	LOC_Os06g06360	NA	OsWRKY64
	61	OsWRKY65	Wa_040	LOC_Os10g18099	OsWRKY18	OsWRKY65
	62	OsWRKY66	Wa_081	LOC_Os11g45850	OsWRKY61	OsWRKY66
	63	OsWRKY67	Wa_082	LOC_Os11g45920	OsWRKY63	OsWRKY67
	64	OsWRKY68	Wa_036	LOC_Os01g60640	OsWRKY21	OsWRKY68
	65	OsWRKY69	Wa_060	LOC_Os05g39720	OsWRKY70	OsWRKY69
	66	OsWRKY70	Wa_057	LOC_Os05g25700	OsWRKY75	OsWRKY70
	67	OsWRKY71	Wa_058	LOC_Os05g25770	OsWRKY45	OsWRKY71
	68	OsWRKY72	Wa_090	LOC_Os03g20550	OsWRKY55	OsWRKY72
	69	OsWRKY73	Wa_083	LOC_Os12g01180	OsWRKY57	OsWRKY73
	70	OsWRKY74	Wa_088	LOC_Os12g02470	OsWRKY65	OsWRKY74
	71	OsWRKY75	Wa_087	LOC_Os12g02450	OsWRKY64	OsWRKY75
	72	OsWRKY76	Wa_085	LOC_Os12g02420	OsWRKY46	OsWRKY76
	73	OsWRKY77	Wa_084	LOC_Os12g02400	NA	OsWRKY77
	74	OsWRKY78	Wa_080	LOC_Os11g29870	OsWRKY72	OsWRKY78
	75	OsWRKY79	Wa_068	LOC_Os07g48260	OsWRKY47	OsWRKY79
	76	OsWRKY81	Wa_095	LOC_Os03g63810	NA	OsWRKY81
	77	OsWRKY83	Wa_009	LOC_Os12g32250	NA	OsWRKY83
	78	OsWRKY84	Wa_017	LOC_Os01g54600	OsWRKY13	OsWRKY84
	79	OsWRKY85	Wa_115	LOC_Os05g49100	OsWRKY49	OsWRKY85
	80	OsWRKY86	Wa_064	LOC_Os05g49210	OsWRKY43	OsWRKY86
	81	OsWRKY87	Wa_067	LOC_Os07g27670	NA	OsWRKY87
	82	OsWRKY88	Wa_023	LOC_Os01g18584	OsWRKY9	OsWRKY88
	83	OsWRKY89	Wa_089	LOC_Os12g40570	NA	OsWRKY89
	84	OsWRKY90	Wa_014	LOC_Os01g08710	NA	OsWRKY90
	85	OsWRKY93	Wa_063	LOC_Os05g40080	OsWRKY54	OsWRKY93
	86	OsWRKY94	Wa_062	LOC_Os05g40070	NA	OsWRKY94
	87	OsWRKY95	Wa_061	LOC_Os05g40060	OsWRKY48	OsWRKY95
	88	OsWRKY96	Wa_025	LOC_Os01g14440	OsWRKY1	OsWRKY96
	89	OsWRKY97	Wa_028	LOC_Os01g46800	OsWRKY15	OsWRKY97
	90	OsWRKY100	Wa_073	LOC_Os09g16510	OsWRKY74	OsWRKY100
	91	OsWRKY101	Wa_086	LOC_Os12g02440	NA	OsWRKY101
	92	OsWRKY102	Wa_038	LOC_Os03g58420	OsWRKY6	OsWRKY102
	93	OsWRKY103	Wa_037	LOC_Os07g40570	NA	OsWRKY103
	94	OsWRKY105	Wa_039	LOC_Os01g60520	NA	OsWRKY105
	95	OsWRKY107	Wa_045	LOC_Os03g33012	NA	NA
	96	OsWRKY108	Wa_047	LOC_Os01g62514	NA	NA
	97	OsWRKY109	Wa_094	LOC_Os03g53050	NA	NA
	98	OsWRKY110	Wa_096	LOC_Os05g49620	OsWRKY19	OsWRKY107
	99	OsWRKY111	Wa_098	LOC_Os04g46060	NA	NA
	100	OsWRKY112	Wa_105	LOC_Os05g45230	OsWRKY58	OsWRKY108
	101	OsWRKY113	Wa_108	LOC_Os08g09840	NA	OsWRKY109
	102	OsWRKY115	Wa_110	LOC_Os08g09900	NA	OsWRKY111
	103	OsWRKY119	Wa_101	LOC_Os01g62510	NA	NA
	104	OsWRKY120	Wa_075	LOC_Os03g55164	NA	NA
		(*) Gene Bank accession number
		NA: not assigned
