# Supplementary material for: Characterization of WRKY co-regulatory networks in rice and Arabidopsis
Source: BMC Plant Biol. 2009 Sep 22;9:120. doi: 10.1186/1471-2229-9-120 (PMC2761919; doi:10.1186/1471-2229-9-120)
Supplement: Additional file 3 — OsWRKY microarray oligonucleotides. List of the set of oligonucleotides used for the OsWRKYARRAY microarray together with their ID and sequences. [file 1471-2229-9-120-S3.xls]

## Sheet: Additional file 3_oligos
ID	PROBE	GeneBank	Description	SEQUENCE
LysC	NEG	NM080130	Drosophila melanogaster lysozyme C	GAC-CGT-TGC-TCC-CTG-GCC-CGC-GAG-ATG-TCC-AAC-CTG-GGC-GTT-CCC-CGC-GAC-CAG-CTG-AAC-AAG-TGA
Myo61F	NEG	NM167872	Drosophila melanogaster myosin 61F	CGA-GCG-TGA-TCG-TGC-TGG-AGT-CCA-GGA-CTT-TGT-GCT-CCT-CGA-GAA-CTA-CCA-GAG-CGA-AGA-AGC-CT
Mst57Db	NEG	NM079775	Drosophila melanogaster Male-specific RNA 57Db	GAT-CCG-AAC-ACC-AAC-GAA-AAC-AAG-AAT-GTG-ATC-CAC-ATC-AAT-AGT-CCC-AGC-GCC-GCA-AAG-TAA
Lux_A	TECH	CVU47295	Luciferase	TGG-GCG-TTA-ATC-AAA-GAG-GCG-AAC-TGT-GTG-TGA-GAG-GTC-CTA-TGA-TTA-TGT-CCG-GTT-ATG-TAA-ACA-AT
C_01_PR1b	POS_C	NM001049624	PR1 pathogen related	CGG-CGA-CTG-CAG-CCT-GAT-CCA-CTC-CAG-CAA-CCG-GAA-CAA-CCT-TGG-CGA-GAA-CCT-CTT-CTG
C_02_PBZ1	POS_C	D82066	PBZ1 pathogenesis-related Bet v I	TTT-CGT-GCT-TTA-AGT-TTG-TGG-TTG-TGT-TTA-TGT-GCC-TTT-CTA-TGG-TCG-TAT-TCA-GTG-TTA
C_03sRAc2	HK	NM001071569	actin	GAT-CTC-AAG-GGC-TGA-GTA-TGA-AGA-ATC-TGG-CCC-AGC-TAT-CGT-CCA-CAG-GAA-GTG-CTT-CTA
C_04sRAc1	HK	X16280	actin	GAA-GTG-CGA-CGT-GGA-TAT-TAG-GAA-GGA-TCT-ATA-TGG-CAA-CAT-CGT-TCT-CAG-TGG-TGG-TAC
C_05_RINGfinger	HK	NM001064692	zinc finger	CTC-ATG-GTA-AGC-TCA-CTT-CCC-TGT-GGC-TAT-GTG-TTG-CTG-ACT-GTA-AAT-ATA-GAC-GAA-CTA
C_06_cathepsin	HK	EF576493	Cathepsin b-like cysteine proteinase	CGG-AGT-TTA-GGC-TAC-TTG-TCC-AGA-AAC-ACA-TTG-GAA-TAA-TAT-CTG-AAT-AAT-AGA-TGT-ATT
C_07_ubiquitina	HK	EF576130	polyubiquitin	CAC-CCT-TGC-CGA-CTA-CAA-CAT-CCA-GAA-GGA-GTC-CAC-CCT-CCA-CCT-TGT-GCT-CAG-GCT-CAG
C_08_GAPDH	HK	EF125181	glyceralde-3-phosphate dehydrogenase	GCA-TCC-TTG-GAT-ACG-TTG-AGG-AGG-ACC-TTG-TTT-CCA-CTG-ACT-TCC-AGG-GTG-ACA-GCA-GGT
C_09_HATPase	HK	EF576536	Vacuolar proton-translocating atpase subunit	CCA-ACT-ATT-CGC-ACG-CTT-GTT-TGC-TCA-GAG-GTA-TAA-TAA-TAA-TAA-TAA-AGG-ACG-GTC-AAA
C_10_DEHYDRIN	POS_C	AY587109	dehydration-stress inducible protein	GTA-CTA-GAT-GTT-GAG-TTT-GTT-TAA-TTA-TTA-TTG-GCA-CTC-TTG-TAT-TGG-TTT-TGG-GCT-GGG
C_11_NAM	POS_C	AK068392	No apical meristem (NAM)	CTT-TCC-TGT-TTC-TGT-TTC-TTC-ATT-GGT-TAA-TTA-TTA-CTC-CCA-TTA-TAA-GGT-CTT-CTT-CAG
Wa_001	WRKY			GAT-GAT-TGT-TAC-AAT-ATT-AAC-GGC-AGC-AGC-AGC-AGC-GGC-TTG-ATG-ATG-AGC-TTG-GAC-GAC
Wa_002	WRKY			CAG-GGC-GGC-GGC-ATG-GAG-GCG-GTG-GTG-GTC-CCC-AAG-GCG-GAG-GTG-AAG-CAG-GAG-GCG-ATG
Wa_004	WRKY			GTC-GTC-ACC-GGC-GGC-GCT-CCA-GAT-GCA-GCA-CTT-CAT-GGC-GCA-AGA-CTT-GGG-CCT-CCT-GCA
Wa_005	WRKY			TCG-ACG-GAG-GTG-GCG-GCG-AGG-AAG-AAC-CTG-GCC-GAG-CAG-ATG-GCG-GCG-ACG-CTG-ACG-AGG
Wa_006	WRKY			GCA-ATG-CCG-CCC-AAC-GAT-CAT-CCT-CCT-CTT-CAG-CAG-CAT-CAC-TTC-ACT-GAC-TAC-GCC-CTG
Wa_007	WRKY			GTG-GAG-GAA-GTA-CGG-CAA-GAA-GAT-GGT-CAA-GAA-CAG-CCC-CAA-CCC-AAG-GAA-CTA-CTA-CCG
Wa_008	WRKY			CAC-AAC-CAC-GCG-ACC-CCC-GGC-TGC-GTC-GGC-GGC-GGC-GGC-CAC-CTC-CCG-TAC-CCT-ACT-TCC
Wa_009	WRKY			ATA-TGC-AGA-ATT-TGT-CTA-GTA-ATC-AAG-CTT-CAC-TTA-CAA-TGG-CAG-ACT-TCA-ACA-ACA-TTA
Wa_010	WRKY			CAG-AAC-GAC-GCG-ATG-CAC-GCC-TCG-AGA-GCC-AAG-GAA-GAG-CCC-GGA-GAC-GAC-ATG-TTC-TTC
Wa_011	WRKY			CAA-AGG-GTG-GTG-AGG-AAG-CCC-AAG-ATC-ATA-TTG-CAG-ACT-CGC-AGC-GAG-GTT-GAT-CTG-CTC
Wa_012	WRKY			CAG-GCC-ACG-CGC-ACG-CGC-ACG-GCG-GGT-GCC-ACT-GCT-CCA-AGA-AGC-GGA-AGC-AGC-GGG-TTC
Wa_013	WRKY			CGA-TCA-ACA-ACT-TCA-TGG-GGA-AAG-ACG-GCG-AGA-GTA-GCA-GCG-GCA-AGA-GTA-GTA-CTT-TTG
Wa_014	WRKY			CCG-AGA-TTC-TGC-TTC-AAG-ACG-ATG-AGC-GAC-GTG-GAC-GTG-CTC-GAC-GAC-GGC-TAC-AAG-TGG
Wa_015	WRKY			CCA-CCA-CTG-TAA-CCA-AAG-CTG-GCA-ATG-AGA-GTA-CTA-CTT-GCA-ATG-GCT-CCA-CTA-CAT-GGT
Wa_016	WRKY			AAG-CTC-ATG-GAG-GCC-CTC-ACC-CCC-ATC-CTC-AAG-CAG-CTC-CAG-TTC-CTC-TCC-CAG-TTC-TAA
Wa_017	WRKY			GAG-GAG-GAG-GAT-GAG-AAC-TTC-GAC-TTC-GGA-TGG-ATC-GAC-CAG-TAC-CAC-CCG-ACG-TGG-CAC
Wa_018	WRKY			ACG-TCG-GCG-GGT-TAG-GCG-GGG-AGG-GGC-TGG-GCG-AGG-AGG-AGG-CGT-TGT-TCG-AGG-GGC-TCG
Wa_019	WRKY			CTT-GTG-CTG-CCG-AGA-GGT-GAG-ATG-AAG-GTG-AAC-TTG-CTG-CCA-CAG-TCT-GGG-AAT-GCT-GGT
Wa_020	WRKY			TGG-ATG-ACG-ACG-TGT-TCG-AGT-TCG-ACC-ATG-TCT-TGG-AGG-ACG-ACG-GCG-TGC-TGG-GGC-GAC
Wa_021	WRKY			CTC-CTC-CTC-CAA-CTC-ATC-CAA-CAT-ACG-CCT-CCA-AGA-CAG-TAC-TCC-AGT-TCA-TCA-TCA-GAG
Wa_022	WRKY			CAG-AGA-AAC-TAC-CCT-ATT-CAG-GCA-GAT-GTC-GTG-GCG-AAG-GCG-ATC-TGG-GAC-CCC-AAG-TTC
Wa_023	WRKY			CAT-CTC-GTC-CGT-CGT-GGC-GGG-AGG-GGC-TCA-TCA-TCA-GGC-TCT-GTC-CAC-CAC-ACC-CCG-TGG
Wa_024	WRKY			GCC-TAT-TAC-CGT-TGC-ACC-GTT-GCA-CCC-AAC-TGC-CCT-GTA-CGC-AAG-CAG-GTA-CGT-ATA-TAC
Wa_025	WRKY			CAG-GTG-CTG-TAC-AAC-CAG-TCC-AAG-TTC-TCC-GGC-CTG-CAG-ATG-TCC-TCC-GAT-TCA-GCC-GAG
Wa_026	WRKY			GTT-TCG-TTT-GAC-AAG-GGG-CTA-CTT-GAT-GAT-ATT-GTG-CCT-CCT-GGA-GTT-AGA-CTT-GGA-TGA
Wa_027	WRKY			CTA-TTG-GAT-ATA-CTG-TGA-CGA-TAG-CTC-TAG-TAT-CAA-GGA-CAA-GTT-GGA-GAT-TGT-AGA-TGT
Wa_028	WRKY			GGA-GAC-GAC-ATG-GAG-TTC-ATG-TTC-TCG-CTG-GAC-TCC-GAT-TTC-TTG-GAC-ACC-TAC-AAG-TAC
Wa_029	WRKY			GCC-GAG-CTG-CAG-GTG-GAG-GAG-GAC-GAC-ATG-GCC-ATC-GAC-GAC-GAA-GAC-GAC-GAC-GAC-GTC
Wa_030	WRKY			GAC-TTC-CTC-GCA-GCC-GCA-GAC-CCT-GAC-GCT-GGA-CTT-CAC-GAA-GCC-GAA-CCT-GAC-CAT-GTC
Wa_031	WRKY			TAG-TGA-AGG-TTT-TAC-TTT-CAA-AGC-CAC-ACC-GAT-GGA-CCA-TTC-GGC-TAA-CTT-ATG-CTA-CAG
Wa_032	WRKY			ATG-AAA-GAA-GAG-AAG-GAT-GTG-ATC-GTC-TCC-TCG-CTG-CTC-ACC-GTC-ATC-AGA-GGC-TGT-CAC
Wa_033	WRKY			GAC-TAC-GAC-ATG-ACG-GAC-GCG-CTG-TTC-TGG-GGG-CCT-TTC-GGC-ACG-GAC-AGC-AAC-TCG-TAC
Wa_034	WRKY			CTC-CTC-CGC-CGC-CGC-CGC-CTC-CGA-CGA-CGA-CGA-CGA-ACT-TCC-ACG-ACG-ACC-AGC-ACT-TCT
Wa_035	WRKY			TTT-CGG-CCA-GTA-CGA-TCA-GTC-AAC-GTT-CGG-GGC-GGC-AGC-AGC-AGC-GGA-TCA-CCG-TGT-GTT
Wa_036	WRKY			GGC-GTC-GCC-GGT-GTG-GGA-GTT-CTT-GAA-TGG-CAG-CTT-CGA-CTG-GGA-ATT-CGT-CAT-CAA-CTC
Wa_037	WRKY			GAA-CAA-AAG-CCA-TGT-CGT-AGC-CAA-TGC-CTC-TCT-ATT-GCA-GAA-CAC-AAA-GTC-GAA-TAC-CTA
Wa_038	WRKY			ATA-TAC-CTT-CGG-ACA-ATT-ATT-CTT-GGA-GAA-AAT-ATG-GTC-AGA-AAC-CAA-TCA-AAG-GCT-CTC
Wa_039	WRKY			GTT-TGG-ACT-ATG-ACC-ACG-GGC-ACC-TTG-GTA-ACC-ATG-TTT-ATC-TCC-CTG-ATG-ACT-GTA-ATG
Wa_040	WRKY			ATT-TGG-ATA-CGT-GCG-AAT-TCA-GTG-TCG-ATG-ACG-AGT-TGC-TCT-GTG-GTG-ACC-ATA-TGT-ATT
Wa_043	WRKY			AAA-CCC-TTA-TCA-GCA-TTA-AAA-CTA-ATC-CCG-ATG-ACA-TGA-AGA-ATA-CCC-TCT-TGA-AAG-ATA
Wa_044	WRKY			CTA-CTA-CTC-CGG-CGT-CGT-CGT-CGT-CGC-TGC-TAC-AGC-TGC-CTC-TGC-ACT-GCA-ACC-ATG-AGC
Wa_045	WRKY			AGC-CAT-TCT-TCC-GCT-AAT-GCC-AAC-GTA-TCG-TCT-TCC-AGC-AAT-TTA-CCT-CCC-AAG-GGA-CAG
Wa_046	WRKY			GAA-GAG-ATC-GGA-CGA-CGA-CGG-ACA-AGA-TCG-CAT-TCC-GGA-CGA-GGT-CGG-ACG-ATG-AGA-TAC
Wa_047	WRKY			TAT-TTG-GTG-GAA-GCG-GAG-AGC-AAG-TAC-ACG-AGC-AAG-GTG-AGG-AGC-TGC-GGC-GGC-AAG-ATG
Wa_048	WRKY			AAG-GAG-GTG-TGC-CGG-GAG-GTC-GCG-TCG-CCG-GAG-TTC-CGG-ACC-GCG-CTG-GTG-GAG-CAG-ATG
Wa_049	WRKY			GAC-GAC-AAC-GCC-GCA-TTG-GAT-GGC-ACC-CCC-ATG-TCC-TCC-CTC-TTC-GAC-ATC-GCC-GAC-GAG
Wa_050	WRKY			CCC-GAT-GAG-GCG-GCA-ACG-ACG-ACG-GAG-CAC-AGG-ACG-ACT-GAC-CAA-ACT-ACT-GGA-AGA-TTG
Wa_051	WRKY			GAC-CAA-TTA-CAA-GCC-AGC-AGG-TGA-CCC-AGC-AGG-CAA-GGA-GAT-GAA-TGC-AGT-AGA-CAA-GGG
Wa_052	WRKY			TCA-CCG-GCG-ACG-GCA-GCG-TGT-CCA-ACG-GGC-GCG-GCG-GCG-GGT-CAT-CCT-CCC-TGA-TGC-TTC
Wa_053	WRKY			GAT-CCA-TTC-GAC-ATG-CTA-GAC-TGG-TCT-ACT-ACT-ACT-AAC-TCT-TCG-GCA-GGG-AGC-TCA-TTT
Wa_054	WRKY			TAC-ACC-TCA-GAT-CAC-AAC-CAT-GAC-AAC-TAT-GCT-GCT-ACT-ACT-ACA-AAT-TCA-GTC-CAA-GAA
Wa_055	WRKY			AAC-ACT-ATG-ATG-AGG-TAC-GAG-AGC-GAG-GAG-AAG-ATG-AGG-GCG-AGG-GTG-AAC-GGG-AGG-ATC
Wa_056	WRKY			AGA-GTT-GGC-AGA-AGT-GTG-CTC-TGA-TGA-GCT-TGG-TTC-TTA-CCA-TGC-AAT-AAT-AGG-GGC-AGA
Wa_057	WRKY			TCA-TGT-TCA-ACT-CCG-GCG-GCA-GCG-GCA-GCA-GCA-GCA-TCA-TGG-ACG-GCA-TTT-TTT-CTT-CTC
Wa_058	WRKY			TTC-TTC-AAG-AAC-GAC-GAG-GTT-GTC-TTC-GAT-CTG-GAC-GAC-ATT-ATG-GGT-TTG-AGC-TTT-TGA
Wa_059	WRKY			GAA-CAA-CAA-GCT-GGA-GGA-CGG-GTA-CAA-CTG-GAG-GAA-GTA-CGG-GCA-GAA-GCA-GGT-GAA-GGG
Wa_060	WRKY			TCG-AGA-GCC-AAG-GAT-GAG-CCG-AGA-GAC-GAC-GGC-ATC-ATG-TCG-TTC-TTT-GAG-CAG-CCG-CTG
Wa_061	WRKY			GTC-GAC-GCC-GAT-GAG-TTC-ATG-AAT-TTC-GAT-GAG-ATT-GAT-CTG-TTT-CAA-ATC-TAC-TCC-TAG
Wa_062	WRKY			GAA-GAA-GTT-CCC-TCC-ATT-GAT-GAG-AGC-ACA-AGA-ATC-ATG-TCC-ACA-ATT-ATG-CGT-AAC-TAT
Wa_063	WRKY			GAT-GGG-TGC-CTC-CTT-GAC-GGC-GAG-AGC-TTG-TTT-GGC-ATG-GAT-GAA-CTC-GTC-TAC-TTT-CAT
Wa_064	WRKY			GCT-GAT-GAG-CGG-CGG-CGG-CGA-TAG-CTG-TAG-TAG-AGA-CGA-CAA-GAT-AGG-AGA-GCA-AAA-CAG
Wa_065	WRKY			CGG-TGG-AGA-TGG-ATA-TGA-ACG-ATT-TCT-TTG-GCC-CCT-TCG-ACG-ATG-ATC-TCG-ACC-ACT-TTT
Wa_066	WRKY			AAG-GAA-GAT-TGT-TGA-ACC-TAG-CAA-TGA-TGA-TCT-GAA-CAT-ATG-GTT-GGT-AAC-CTA-CAT-ATA
Wa_067	WRKY			GTA-TGA-TCC-GGT-GGA-GCT-GGT-GGA-GGA-GCA-CAA-GAA-GCC-GAG-CGA-CGC-CGA-CGA-GGA-CTC
Wa_068	WRKY			ACT-GGC-TCC-TTT-GGG-AAT-CTT-CCT-GGG-GAT-GAC-GAC-GAC-ATG-TTT-GGC-TTC-GAT-CCT-TAA
Wa_069	WRKY			AAA-ATG-ACA-TTG-GGC-AAT-CGG-CAC-TCG-GGG-AAT-TCA-GAG-AAC-TGA-CTT-TGT-ACC-TTG-AAG
Wa_070	WRKY			ATA-AGA-ATG-ACA-TTG-AGC-AAG-GAT-CAA-ATG-GAG-AAT-TCA-GAG-AAC-TAA-CTT-CGT-ACA-TTG
Wa_072	WRKY			ATA-TGT-GGG-ATA-TCA-TAT-TTG-AAG-ATG-TAA-CTA-TGA-ACT-CAA-CAT-TCA-GTT-TGG-AGC-AGG
Wa_073	WRKY			GAC-GCC-GAC-CTC-TCC-GCC-CTC-GAC-GCC-TTC-GAG-TTC-GAC-CCC-GGA-TTC-ACC-ATT-GAT-ATC
Wa_074	WRKY			GTG-GAG-GAG-GTG-GTG-CAA-GTG-CTC-AAG-AAC-GAC-GCC-GAG-TTC-GTG-GAG-GCC-GTG-ACC-AAC
Wa_075	WRKY			GAA-TTC-TGG-CAC-AAC-CGC-ATA-ATA-TAA-TTA-ATT-TAG-GGT-CAC-ATT-TGG-TAG-CTG-AAT-ATG
Wa_076	WRKY			GTG-TGC-CAA-GAG-GTG-CCT-CCT-TCT-TCT-TCC-AAT-TCA-TCT-GTC-ATA-TCT-CAC-TAC-GCT-GAT
Wa_077	WRKY			AAT-TCT-CGA-ATC-TTT-TGG-TCA-TAG-TGA-CTG-TCA-AGT-AGT-GAT-CAA-CAT-GAT-AGA-GCA-CCA
Wa_078	WRKY			ATA-TGC-ACC-TTT-AGA-TTT-GGA-TAT-CAA-CTG-GGA-AAT-GGA-TAC-AAA-TGC-TCT-GTG-GGT-TTG
Wa_079	WRKY			CTT-GTT-ACT-GAC-GGC-CTT-ATC-GTT-ATA-TCC-AAC-TCC-AGC-ATC-ACC-CAT-TTC-CTC-ACT-TAA
Wa_080	WRKY			GAG-AAA-TCC-AAC-GAC-AAC-TTC-GAG-CAC-ATC-CTC-ACC-CAA-ATG-CAC-ATC-TAC-TCC-GGC-CTC
Wa_081	WRKY			TTT-CAA-TTA-GAT-TGG-ACC-AAT-TGC-AAA-GAC-GAA-TCG-GAT-GGC-CCT-CCC-ACC-ACC-CTA-TAA
Wa_082	WRKY			AAG-GAG-GGA-GGA-ATG-TTA-CTG-CAT-CAA-TAC-AGA-GCA-CTA-CCC-ATA-ACT-CTA-GTA-TCA-TTG
Wa_083	WRKY			GAA-TTC-TGG-CAC-AAC-CGC-ATA-ATA-TAA-TTA-ATT-TAG-GGT-CAC-ATT-TGG-TAG-CTG-AAT-ATG
Wa_084	WRKY			GAA-CAG-CCC-TGC-TGC-AGA-TGT-TTC-AGA-CAA-CCA-CGT-CGC-TGG-AAA-GGC-AAG-AAG-ATC-ATC
Wa_085	WRKY			GGT-GCT-CTG-TCG-AGG-ACA-TTG-CTG-CCG-ATC-GAT-TAT-CGT-TAT-TTC-TTC-GTA-GTT-CCT-TAA
Wa_086	WRKY			AAT-ATG-CCA-GAG-TAT-TTG-ATA-GAT-TTT-GAA-TTG-GAG-AGA-GCC-TTC-GAG-TTT-ATT-GTG-AAC
Wa_087	WRKY			TCA-GCT-CTC-TTC-TGA-TTC-TCC-GCA-TGA-TGA-TGA-TGG-CCA-TCT-TGA-TGA-CAA-AAG-GAG-AGT
Wa_088	WRKY			CTA-CCT-TTA-TCC-TTA-TCC-TAT-TAA-GCC-TGG-TCC-TTA-TTT-TAT-TAA-AGA-AGA-AGG-GCA-CTG
Wa_089	WRKY			CAA-TTA-AAG-TGC-CCG-CCA-TTA-GCA-ACA-AAA-TAG-CAG-ACA-TAC-CTC-CAG-ATG-AAT-ACT-CAT
Wa_090	WRKY			GCA-GCA-CGG-CGT-AGC-ACA-CCT-TCA-GAG-AAC-AAG-AAT-CAG-CCT-CTT-CCA-CGG-CAT-TCG-GAA
Wa_091	WRKY			CGG-AGA-ACG-ACG-GCG-GAA-ACG-GTG-ACA-CGG-CTG-CGG-GAG-GAG-GAG-GAG-ACG-GCG-GCG-GCG
Wa_093	WRKY			CGA-GTG-GAA-GAA-GTA-CGG-GCA-GAA-GTT-CAT-CAA-AAA-CAT-CCA-GAA-AAA-CAG-GAG-CTA-CTT
Wa_094	WRKY			TGA-GGA-TAA-GGA-GGT-CTA-TCA-AAG-TCC-CTG-CAA-TCA-GTA-ATA-AGG-TTG-CTG-ACA-TTC-CAG
Wa_095	WRKY			CTG-ATG-AGG-TCT-TTG-CAG-AGC-TGG-AGG-AGT-TGG-AGC-CTG-ATA-ATC-CTA-CTA-TGA-TCA-ATG
Wa_096	WRKY			CCA-GTT-CAG-CAG-CGA-CTT-CTC-GGC-GGG-CAG-CGT-CGG-GGT-TGA-CAT-GGA-CCA-CGA-GGC-TCG
Wa_098	WRKY			ACC-GGG-ACG-AAC-CAT-GGC-GTG-ATG-TTC-TCG-TCG-GAC-CAT-GGC-TGC-CTG-TAC-CCG-CTG-CTC
Wa_099	WRKY			CGG-CCG-ACG-ATG-CCT-CCT-CTT-CAT-CTC-TAC-ACC-GCG-CAG-CAA-GAC-CTC-TTC-CTT-CCG-TGA
Wa_100	WRKY			CTC-CTT-CGT-TCT-CCC-ACC-AAG-AAA-CCA-ATT-TGG-ACC-ATC-GGC-GAG-CAA-TTT-CCC-CTT-TGG
Wa_101	WRKY			CAA-GGA-AGA-GGA-AGA-ACT-ATG-TCA-GGG-CGG-CCT-TCT-CGC-CGA-CGA-CGT-CCG-AGG-ACG-ACG
Wa_103	WRKY			GGA-GAT-GAT-CAG-GCG-GAA-CCT-GGC-CGA-GCA-GAT-GGC-GAT-GAC-GCT-GAC-GCG-TGA-CCC-AAG
Wa_104	WRKY			GCC-GCC-ATG-CTC-CAG-CTC-CAC-CGC-CCT-TAT-GCC-TTC-TCC-TCA-TTG-CCG-TTC-TCG-ATG-TAC
Wa_105	WRKY			GGG-CGT-GGG-CGA-GGA-TGA-TCT-TGG-CGG-AGG-AGT-GAT-GGC-GGC-GGC-GGC-GGC-GGA-AAG-CAG
Wa_106	WRKY			CAG-TTC-GAC-ATC-TCC-GAG-TTC-TTC-TTC-GAC-GAC-GCG-CCT-CCG-GCC-GCC-GTG-TTC-AAT-GGC
Wa_107	WRKY			GAG-CAG-CCA-GAT-GTT-CTT-GCA-GCC-ATC-GCT-GGG-GTT-ATC-AGG-ATC-GAC-GAC-GAG-TGC-GTC
Wa_108	WRKY			CAA-AGT-TGG-ATT-ATT-AAA-TCA-TCT-GGA-ACA-GCT-GAT-GCA-GAT-AAT-GGA-AAT-AAT-ATC-ACA
Wa_109	WRKY			TTC-TGT-GGC-TGG-TCG-CAC-TGA-ATC-GTT-GTT-GGA-CAG-CAG-ATC-GTC-TTC-GGA-GTC-GAG-GAC
Wa_110	WRKY			TCG-TCT-TCT-TCA-TCT-ACC-TGC-TCA-AGG-TCG-TGT-TCT-ACT-TCG-AGT-TCG-AGG-CGG-TGC-GGC
Wa_111	WRKY			GAC-TTC-ATG-AGC-TAC-TGC-TTC-GAC-TTC-GAC-CCG-GCG-GTG-TAC-GGC-GGC-ATC-GTC-GGC-ACG
Wa_112	WRKY			AGA-TAC-CAA-ACA-TTT-GTT-TTG-CCA-TTT-GCG-CCA-ATT-CTC-TCC-ATT-TTT-ACC-TAA-TTT-TGC
Wa_113	WRKY			AAG-ACC-CTA-CAT-ATC-TTG-TTT-GCT-CAC-AAG-AGC-TTG-CTA-ATA-GTT-GCA-GTC-AGT-TCT-TTT
Wa_114	WRKY			AAA-GCC-GAT-ACA-GGT-TTA-CCA-TAT-GCC-GAC-GAG-AGG-GGT-CCC-AGA-CCA-ACA-ACA-GGA-ATC
Wa_115	WRKY			CAG-GAC-ATG-TTC-ATC-CCG-TCG-CCG-TTC-TTG-CAC-AAC-GAC-GAC-GCC-AAC-AAC-AAC-AAC-CAC
Wa_116	WRKY			GCG-TTT-AGG-CAG-CAG-CAT-CTC-GAC-CTC-CTC-GAC-TAC-CTG-TCC-GAC-GAT-CAG-GGC-GTT-CCG
