# Supplementary material for: Characterization of WRKY co-regulatory networks in rice and Arabidopsis
Source: BMC Plant Biol. 2009 Sep 22;9:120. doi: 10.1186/1471-2229-9-120 (PMC2761919; doi:10.1186/1471-2229-9-120)
Supplement: Additional file 5 — Linear Pearson Correlation Matrix of AtWRKY genes. Correlation matrix of the untransformed Pearson Correlation Coefficient (PCC) values of the set of AtWRKY genes under examination. [file 1471-2229-9-120-S5.xls]

## Sheet: Additional file 5_LIN matrix
Lin			At2g04880	At5g56270	At2g03340	At1g13960	At1g55600	At4g12020	At4g26640	At2g30250	At5g07100	At4g30935	At2g38470	At4g26440	At2g37260	At3g01970	At3g01080	At4g31800	At1g80840	At2g25000	At1g62300	At1g68150	At4g22070	At1g69810	At4g04450	At4g01720	At1g18860	At5g15130	At5g46350	At4g39410	At2g47260	At4g18170	At2g46130	At5g49520	At1g64000	At1g69310	At2g21900	At1g29860	At5g13080	At4g24240	At4g31550	At2g23320	At2g24570	At2g30590	At3g04670	At5g28650	At1g30650	At5g45050	At4g01250
			WRKY family transcription factor (ZAP1)	WRKY family transcription factor	WRKY family transcription factor	WRKY family transcription factor	WRKY family transcription factor	protein kinase family protein	WRKY family transcription factor	WRKY family transcription factor	WRKY family transcription factor	WRKY family transcription factor	WRKY family transcription factor	WRKY family transcription factor	WRKY family transcription factor (TTG2)	WRKY family transcription factor	WRKY family transcription factor	WRKY family transcription factor	WRKY family transcription factor	WRKY family transcription factor	WRKY family transcription factor	WRKY family transcription factor	WRKY family transcription factor	WRKY family transcription factor	WRKY family transcription factor	WRKY family transcription factor	WRKY family transcription factor	WRKY family transcription factor	WRKY family transcription factor	WRKY family transcription factor	WRKY family transcription factor	WRKY family transcription factor	WRKY family transcription factor	WRKY family transcription factor	WRKY family transcription factor	WRKY family transcription factor	WRKY family transcription factor	WRKY family transcription factor	WRKY family transcription factor	WRKY family transcription factor	WRKY family transcription factor	WRKY family transcription factor	WRKY family transcription factor	WRKY family transcription factor	WRKY family transcription factor	WRKY family transcription factor	WRKY family transcription factor	disease resistance protein-related	WRKY family transcription factor
AtWRKY1	At2g04880	WRKY family transcription factor (ZAP1)	1	0.1639	0.3287	0.3343	-0.2155	0.4412	0.3064	-0.0371	0.116	0.2766	0.0926	-0.037	0.0076	0.2505	0.1756	-0.0122	-0.0303	-0.0149	0.0413	0.0122	-0.0869	0.1286	-0.0341	-0.1685	-0.0269	0.0905	-0.1578	0.277	0.1746	-0.0107	0.0505	0.1164	-0.0625	-0.0885	0.0988	0.1062	0.198	-0.071	-0.0894	-0.0325	0.12	0.3661	0.3054	0.472	0.1109	0.2152	-0.1775
AtWRKY2	At5g56270	WRKY family transcription factor	0.1639	1	-0.0288	-0.0186	0.1994	0.1727	0.1975	0.1317	0.1385	-0.1058	0.1386	0.2113	-0.1062	0.2027	0.3375	0.1076	0.2038	0.2475	0.0396	-0.2571	0.071	-0.2346	0.2236	0.0713	-0.124	-0.2076	0.2059	0.1989	-0.0001	0.0872	-0.1231	0.0997	-0.133	0.1435	-0.0476	0.2602	0.1171	-0.0954	-0.0063	0.059	-0.1375	0.0774	-0.1275	0.024	-0.2294	0.2436	-0.0302
AtWRKY3	At2g03340	WRKY family transcription factor	0.3287	-0.0288	1	0.7202	0.0108	0.3929	0.0989	-0.0134	0.0809	0.696	-0.0302	-0.1449	-0.1087	0.0686	0.0178	0.0138	-0.0704	0.0214	-0.0562	-0.0549	-0.1468	-0.0328	-0.1056	-0.0739	-0.0898	-0.0652	-0.0005	0.1657	0.0181	-0.0823	0.0022	0.0407	0.0103	-0.0189	-0.0309	0.0747	-0.0144	-0.0338	-0.0713	0.227	-0.0208	0.0217	0.0258	0.2062	-0.0438	0.1591	-0.0139
AtWRKY4	At1g13960	WRKY family transcription factor	0.3343	-0.0186	0.7202	1	-0.015	0.5961	-0.1208	0.1719	0.3214	0.6478	0.1759	-0.0976	-0.2162	0.2429	0.1353	0.1401	0.0874	0.0712	0.2275	0.2173	0.0989	0.2301	-0.0649	0.046	0.2186	0.1942	0.1244	0.1226	0.1211	0.1461	0.0993	0.2331	0.1746	0.1906	0.1423	0.1682	0.2407	0.1225	0.1422	0.4563	0.2438	0.0433	0.3115	0.2783	0.2323	0.1136	0.1354
AtWRKY10	At1g55600	WRKY family transcription factor	-0.2155	0.1994	0.0108	-0.015	1	-0.0522	-0.1131	0.0529	-0.0039	0.1054	0.0595	0.0499	-0.0731	-0.0792	0.0507	0.024	0.1241	0.0304	0.0246	-0.0677	0.0751	-0.0922	0.0859	0.1699	-0.0102	-0.1031	0.1225	0.0186	-0.0668	0.0538	0.0347	-0.0209	0.1194	0.0525	-0.0199	0.0893	-0.0489	0.0441	0.0365	0.145	-0.0159	-0.04	-0.1335	-0.1311	-0.0627	0.1278	0.1521
AtWRKY19	At4g12020	protein kinase family protein	0.4412	0.1727	0.3929	0.5961	-0.0522	1	0.1359	0.208	0.3563	0.3509	0.2755	0.0336	-0.071	0.2532	0.2202	0.169	0.2562	0.1697	0.1694	0.1424	0.0681	0.1951	0.0194	0.0987	0.1409	0.1717	0.1498	0.36	0.1154	0.1528	0.097	0.3532	0.1509	0.2817	0.1829	0.3275	0.2868	0.1583	0.1968	0.3389	0.2089	0.1821	0.2363	0.4335	0.1894	0.3711	0.1458
AtWRKY20	At4g26640	WRKY family transcription factor	0.3064	0.1975	0.0989	-0.1208	-0.1131	0.1359	1	-0.1234	-0.2035	0.0489	-0.0457	-0.0515	0.1204	-0.0757	0.1056	-0.0762	-0.0361	0.0653	-0.2499	-0.2909	-0.2728	-0.2901	-0.0363	-0.2282	-0.2638	-0.2629	-0.088	0.1195	0.0349	-0.1855	-0.088	-0.1409	-0.1488	-0.0191	-0.0823	0.0856	-0.1705	-0.2948	-0.1812	-0.1547	-0.2885	0.1953	-0.2449	-0.0435	-0.2503	0.221	-0.1787
AtWRKY25	At2g30250	WRKY family transcription factor	-0.0371	0.1317	-0.0134	0.1719	0.0529	0.208	-0.1234	1	0.5418	-0.1056	0.7419	-0.0839	-0.2649	0.1921	0.294	0.5022	0.5405	0.3272	0.6745	0.1582	0.2613	0.1848	-0.0306	0.4564	0.3126	0.3431	0.5548	-0.0379	0.1321	0.6324	0.0402	0.5348	0.0885	0.1714	0.5039	0.393	0.4988	0.4994	0.6244	0.6236	0.5808	-0.0938	0.1081	-0.0211	0.0604	0.1191	0.5421
AtWRKY26	At5g07100	WRKY family transcription factor	0.116	0.1385	0.0809	0.3214	-0.0039	0.3563	-0.2035	0.5418	1	-0.0974	0.4604	-0.0851	-0.2814	0.4678	0.2799	0.507	0.44	0.1977	0.4074	0.1625	0.1634	0.1991	-0.0481	0.4368	0.3012	0.2118	0.2639	0.1226	0.0768	0.4315	0.0522	0.5676	0.1313	0.2257	0.1708	0.2654	0.4294	0.4671	0.5413	0.4855	0.3121	0.121	0.2703	0.2244	0.1551	0.226	0.482
AtWRKY32	At4g30935	WRKY family transcription factor	0.2766	-0.1058	0.696	0.6478	0.1054	0.3509	0.0489	-0.1056	-0.0974	1	-0.061	0.0381	-0.0327	0.0074	-0.0521	0.0263	-0.0656	-0.0827	-0.0351	-0.0399	-0.0403	-0.0795	0.0222	-0.1507	-0.0838	-0.072	0.0124	0.0593	0.0811	-0.0406	0.078	0.0114	0.0133	-0.052	-0.0151	0.0041	-0.03	-0.1624	-0.0634	0.2748	-0.0013	0.0529	-0.0087	0.1248	-0.0733	0.1009	0.0693
AtWRKY33	At2g38470	WRKY family transcription factor	0.0926	0.1386	-0.0302	0.1759	0.0595	0.2755	-0.0457	0.7419	0.4604	-0.061	1	-0.0664	-0.2093	0.2276	0.253	0.4993	0.7628	0.192	0.7273	0.1318	0.3278	0.198	0.0026	0.2979	0.2498	0.396	0.4585	-0.0101	0.2099	0.6037	0.0464	0.5519	0.0727	0.153	0.5866	0.4178	0.5853	0.4002	0.568	0.6523	0.5644	-0.0564	0.152	0.0376	0.0607	0.105	0.4934
AtWRKY34	At4g26440	WRKY family transcription factor	-0.037	0.2113	-0.1449	-0.0976	0.0499	0.0336	-0.0515	-0.0839	-0.0851	0.0381	-0.0664	1	-0.0761	-0.0399	-0.0243	-0.0537	-0.0408	-0.0483	0.0139	-0.0264	0.633	-0.0684	0.9618	-0.0727	-0.0169	-0.0411	-0.0435	0.0028	-0.0121	-0.035	-0.0076	-0.0435	-0.0305	-0.0273	0.1729	0.16	-0.0361	-0.1118	-0.0568	-0.1075	-0.0587	-0.1736	-0.122	-0.0371	-0.0358	-0.0358	-0.0397
AtWRKY44	At2g37260	WRKY family transcription factor (TTG2)	0.0076	-0.1062	-0.1087	-0.2162	-0.0731	-0.071	0.1204	-0.2649	-0.2814	-0.0327	-0.2093	-0.0761	1	-0.21	-0.1049	-0.2375	-0.1912	-0.2157	-0.1713	-0.0342	-0.1629	-0.1102	-0.061	-0.2544	-0.106	-0.1035	-0.1201	0.0151	-0.094	-0.1504	0.0835	-0.2297	-0.0137	-0.1368	-0.0446	-0.1011	-0.1511	-0.1955	-0.1838	-0.2561	-0.1335	0.3811	-0.0298	-0.0352	0.0724	-0.0784	-0.1644
AtWRKY45	At3g01970	WRKY family transcription factor	0.2505	0.2027	0.0686	0.2429	-0.0792	0.2532	-0.0757	0.1921	0.4678	0.0074	0.2276	-0.0399	-0.21	1	0.2145	0.1497	0.2027	0.2325	0.3178	0.0508	0.1861	0.203	-0.0436	0.1768	0.1419	0.0433	0.1676	0.2254	0.4263	0.1863	0.017	0.3133	0.0449	0.4438	0.0718	0.2869	0.4849	0.0922	0.0774	0.2472	0.1081	0.2452	0.2967	0.3167	0.0771	0.1777	0.024
AtWRKY58	At3g01080	WRKY family transcription factor	0.1756	0.3375	0.0178	0.1353	0.0507	0.2202	0.1056	0.294	0.2799	-0.0521	0.253	-0.0243	-0.1049	0.2145	1	0.2329	0.2836	0.3826	0.1457	0.077	0.0841	0.0738	-0.018	0.1216	0.2553	0.0775	0.1909	0.0392	0.0315	0.1167	0.0125	0.1063	0.0801	0.1941	0.1062	0.2048	0.2242	-0.0133	0.0871	0.2266	0.0871	0.132	0.1102	0.0485	0.0514	0.1907	0.0166
AtWRKY18	At4g31800	WRKY family transcription factor	-0.0122	0.1076	0.0138	0.1401	0.024	0.169	-0.0762	0.5022	0.507	0.0263	0.4993	-0.0537	-0.2375	0.1497	0.2329	1	0.5782	0.2661	0.3057	-0.1127	0.0677	-0.0496	-0.0096	0.3212	0.023	0.0583	0.3074	0.0588	0.1582	0.4998	-0.1017	0.7027	-0.1131	0.0238	0.1621	0.0877	0.2703	0.2854	0.6255	0.558	0.1998	-0.0147	-0.1068	0.0099	-0.1921	0.1028	0.639
AtWRKY40	At1g80840	WRKY family transcription factor	-0.0303	0.2038	-0.0704	0.0874	0.1241	0.2562	-0.0361	0.5405	0.44	-0.0656	0.7628	-0.0408	-0.1912	0.2027	0.2836	0.5782	1	0.1584	0.5017	-0.0564	0.1413	-0.0331	-0.01	0.3345	0.0897	0.1308	0.4118	0.1084	0.0929	0.5373	-0.0479	0.6125	-0.0243	0.0987	0.2441	0.2502	0.4858	0.3358	0.5637	0.6717	0.3466	-0.0203	0.0317	0.0587	-0.1535	0.1529	0.5983
AtWRKY60	At2g25000	WRKY family transcription factor	-0.0149	0.2475	0.0214	0.0712	0.0304	0.1697	0.0653	0.3272	0.1977	-0.0827	0.192	-0.0483	-0.2157	0.2325	0.3826	0.2661	0.1584	1	0.2005	0.0543	0.1492	0.0846	0.0044	0.4777	0.1761	0.0721	0.4971	0.047	0.0773	0.2046	-0.0123	0.1727	0.0602	0.3553	0.041	0.1943	0.2112	0.1699	0.1484	0.238	0.1024	-0.0277	-0.0068	-0.0271	-0.0593	0.2941	0.0696
AtWRKY6	At1g62300	WRKY family transcription factor	0.0413	0.0396	-0.0562	0.2275	0.0246	0.1694	-0.2499	0.6745	0.4074	-0.0351	0.7273	0.0139	-0.1713	0.3178	0.1457	0.3057	0.5017	0.2005	1	0.3549	0.5581	0.4353	0.0356	0.3822	0.4902	0.5718	0.5173	-0.1149	0.4057	0.6917	0.2095	0.4761	0.2365	0.3007	0.6239	0.3837	0.732	0.4529	0.5574	0.6112	0.7286	-0.0573	0.4092	0.0478	0.2907	0.0494	0.4488
AtWRKY9	At1g68150	WRKY family transcription factor	0.0122	-0.2571	-0.0549	0.2173	-0.0677	0.1424	-0.2909	0.1582	0.1625	-0.0399	0.1318	-0.0264	-0.0342	0.0508	0.077	-0.1127	-0.0564	0.0543	0.3549	1	0.4244	0.7621	0.0092	0.1486	0.7777	0.7846	-0.0173	-0.1271	0.2215	0.0821	0.3932	0.0576	0.5763	0.3325	0.3884	0.1409	0.2128	0.3431	0.2407	0.0735	0.6236	-0.1244	0.5609	0.2385	0.739	-0.0419	0.03
AtWRKY31	At4g22070	WRKY family transcription factor	-0.0869	0.071	-0.1468	0.0989	0.0751	0.0681	-0.2728	0.2613	0.1634	-0.0403	0.3278	0.633	-0.1629	0.1861	0.0841	0.0677	0.1413	0.1492	0.5581	0.4244	1	0.4535	0.4938	0.1593	0.5023	0.4933	0.3372	-0.072	0.1782	0.3536	0.2748	0.1807	0.3521	0.3105	0.3869	0.2573	0.3927	0.2004	0.2237	0.223	0.4435	-0.1823	0.3041	0.0519	0.4156	-0.0085	0.1096
AtWRKY36	At1g69810	WRKY family transcription factor	0.1286	-0.2346	-0.0328	0.2301	-0.0922	0.1951	-0.2901	0.1848	0.1991	-0.0795	0.198	-0.0684	-0.1102	0.203	0.0738	-0.0496	-0.0331	0.0846	0.4353	0.7621	0.4535	1	-0.0247	0.172	0.6432	0.7298	-0.11	-0.0616	0.3407	0.0782	0.3441	0.1729	0.5258	0.4926	0.4191	0.2076	0.299	0.3525	0.1745	0.0624	0.5964	-0.0627	0.6479	0.2855	0.7831	-0.0042	-0.033
AtWRKY42	At4g04450	WRKY family transcription factor	-0.0341	0.2236	-0.1056	-0.0649	0.0859	0.0194	-0.0363	-0.0306	-0.0481	0.0222	0.0026	0.9618	-0.061	-0.0436	-0.018	-0.0096	-0.01	0.0044	0.0356	0.0092	0.4938	-0.0247	1	-0.014	0.0109	0.0147	0.071	-0.006	-0.0032	0.0288	0.0075	-0.011	-0.014	-0.0064	0.0573	0.098	-0.0153	-0.0372	0.0002	-0.0492	0.001	-0.1295	-0.0838	-0.039	-0.0067	-0.0166	-0.0134
AtWRKY47	At4g01720	WRKY family transcription factor	-0.1685	0.0713	-0.0739	0.046	0.1699	0.0987	-0.2282	0.4564	0.4368	-0.1507	0.2979	-0.0727	-0.2544	0.1768	0.1216	0.3212	0.3345	0.4777	0.3822	0.1486	0.1593	0.172	-0.014	1	0.2464	0.1972	0.4683	-0.0315	0.1878	0.3625	-0.0168	0.3445	0.0756	0.2702	0.0899	0.1204	0.2516	0.6616	0.4455	0.4562	0.3325	-0.0115	0.1069	-0.0496	0.0602	0.3119	0.4756
AtWRKY61	At1g18860	WRKY family transcription factor	-0.0269	-0.124	-0.0898	0.2186	-0.0102	0.1409	-0.2638	0.3126	0.3012	-0.0838	0.2498	-0.0169	-0.106	0.1419	0.2553	0.023	0.0897	0.1761	0.4902	0.7777	0.5023	0.6432	0.0109	0.2464	1	0.717	0.1981	-0.1116	0.1873	0.2859	0.3166	0.1257	0.5166	0.371	0.4238	0.2176	0.3781	0.3311	0.2982	0.2616	0.5881	-0.0871	0.5115	0.1515	0.6292	0.0398	0.1037
AtWRKY72	At5g15130	WRKY family transcription factor	0.0905	-0.2076	-0.0652	0.1942	-0.1031	0.1717	-0.2629	0.3431	0.2118	-0.072	0.396	-0.0411	-0.1035	0.0433	0.0775	0.0583	0.1308	0.0721	0.5718	0.7846	0.4933	0.7298	0.0147	0.1972	0.717	1	0.0907	-0.1439	0.2623	0.2644	0.3339	0.2349	0.4695	0.2156	0.6827	0.244	0.3384	0.4379	0.3845	0.2269	0.7637	-0.1144	0.5438	0.2086	0.6592	-0.0447	0.1584
AtWRKY13	At5g46350	WRKY family transcription factor	-0.1578	0.2059	-0.0005	0.1244	0.1225	0.1498	-0.088	0.5548	0.2639	0.0124	0.4585	-0.0435	-0.1201	0.1676	0.1909	0.3074	0.4118	0.4971	0.5173	-0.0173	0.3372	-0.11	0.071	0.4683	0.1981	0.0907	1	-0.012	0.0061	0.6653	-0.0286	0.3247	-0.0326	0.151	0.2071	0.2711	0.4611	0.3048	0.402	0.5229	0.2964	-0.1029	-0.067	-0.119	-0.1823	0.1734	0.3755
AtWRKY8	At4g39410	WRKY family transcription factor	0.277	0.1989	0.1657	0.1226	0.0186	0.36	0.1195	-0.0379	0.1226	0.0593	-0.0101	0.0028	0.0151	0.2254	0.0392	0.0588	0.1084	0.047	-0.1149	-0.1271	-0.072	-0.0616	-0.006	-0.0315	-0.1116	-0.1439	-0.012	1	-0.0361	-0.0198	-0.0807	0.2698	-0.0517	0.1046	-0.056	0.2001	-0.0489	0.0429	0.0013	-0.0426	-0.0156	0.2877	0.0651	0.7342	-0.0395	0.326	-0.0002
AtWRKY23	At2g47260	WRKY family transcription factor	0.1746	-0.0001	0.0181	0.1211	-0.0668	0.1154	0.0349	0.1321	0.0768	0.0811	0.2099	-0.0121	-0.094	0.4263	0.0315	0.1582	0.0929	0.0773	0.4057	0.2215	0.1782	0.3407	-0.0032	0.1878	0.1873	0.2623	0.0061	-0.0361	1	0.1523	0.1236	0.2987	0.1341	0.3972	0.2968	0.1733	0.3636	0.0988	0.1457	0.1872	0.2491	0.1525	0.2893	0.1334	0.1985	0.0392	0.0766
AtWRKY28	At4g18170	WRKY family transcription factor	-0.0107	0.0872	-0.0823	0.1461	0.0538	0.1528	-0.1855	0.6324	0.4315	-0.0406	0.6037	-0.035	-0.1504	0.1863	0.1167	0.4998	0.5373	0.2046	0.6917	0.0821	0.3536	0.0782	0.0288	0.3625	0.2859	0.2644	0.6653	-0.0198	0.1523	1	0.0337	0.6324	0.0088	0.0381	0.3884	0.2608	0.5688	0.4433	0.6829	0.6058	0.5346	-0.058	0.136	0.0083	0.0165	0.0476	0.6176
AtWRKY43	At2g46130	WRKY family transcription factor	0.0505	-0.1231	0.0022	0.0993	0.0347	0.097	-0.088	0.0402	0.0522	0.078	0.0464	-0.0076	0.0835	0.017	0.0125	-0.1017	-0.0479	-0.0123	0.2095	0.3932	0.2748	0.3441	0.0075	-0.0168	0.3166	0.3339	-0.0286	-0.0807	0.1236	0.0337	1	0.02	0.6045	0.1941	0.161	0.1394	0.1186	0.0665	0.1059	0.0334	0.2504	0.0006	0.3174	0.1294	0.3871	-0.006	0.0226
AtWRKY48	At5g49520	WRKY family transcription factor	0.1164	0.0997	0.0407	0.2331	-0.0209	0.3532	-0.1409	0.5348	0.5676	0.0114	0.5519	-0.0435	-0.2297	0.3133	0.1063	0.7027	0.6125	0.1727	0.4761	0.0576	0.1807	0.1729	-0.011	0.3445	0.1257	0.2349	0.3247	0.2698	0.2987	0.6324	0.02	1	0.0224	0.1816	0.2993	0.2952	0.4196	0.4767	0.7269	0.5149	0.4412	0.0618	0.1416	0.3223	0.0278	0.2178	0.6773
AtWRKY56	At1g64000	WRKY family transcription factor	-0.0625	-0.133	0.0103	0.1746	0.1194	0.1509	-0.1488	0.0885	0.1313	0.0133	0.0727	-0.0305	-0.0137	0.0449	0.0801	-0.1131	-0.0243	0.0602	0.2365	0.5763	0.3521	0.5258	-0.014	0.0756	0.5166	0.4695	-0.0326	-0.0517	0.1341	0.0088	0.6045	0.0224	1	0.4006	0.2244	0.2007	0.1197	0.1809	0.1457	0.0664	0.3586	-0.0823	0.4067	0.1495	0.5379	0.0359	0.0308
AtWRKY57	At1g69310	WRKY family transcription factor	-0.0885	0.1435	-0.0189	0.1906	0.0525	0.2817	-0.0191	0.1714	0.2257	-0.052	0.153	-0.0273	-0.1368	0.4438	0.1941	0.0238	0.0987	0.3553	0.3007	0.3325	0.3105	0.4926	-0.0064	0.2702	0.371	0.2156	0.151	0.1046	0.3972	0.0381	0.1941	0.1816	0.4006	1	0.1476	0.4189	0.2726	0.175	0.0807	0.1662	0.2268	-0.0163	0.2884	0.1302	0.3509	0.2278	-0.0293
AtWRKY59	At2g21900	WRKY family transcription factor	0.0988	-0.0476	-0.0309	0.1423	-0.0199	0.1829	-0.0823	0.5039	0.1708	-0.0151	0.5866	0.1729	-0.0446	0.0718	0.1062	0.1621	0.2441	0.041	0.6239	0.3884	0.3869	0.4191	0.0573	0.0899	0.4238	0.6827	0.2071	-0.056	0.2968	0.3884	0.161	0.2993	0.2244	0.1476	1	0.5094	0.4094	0.2973	0.3312	0.2867	0.667	-0.0329	0.2884	0.1212	0.3701	0.0129	0.1881
AtWRKY71	At1g29860	WRKY family transcription factor	0.1062	0.2602	0.0747	0.1682	0.0893	0.3275	0.0856	0.393	0.2654	0.0041	0.4178	0.16	-0.1011	0.2869	0.2048	0.0877	0.2502	0.1943	0.3837	0.1409	0.2573	0.2076	0.098	0.1204	0.2176	0.244	0.2711	0.2001	0.1733	0.2608	0.1394	0.2952	0.2007	0.4189	0.5094	1	0.343	0.2229	0.2227	0.2488	0.4088	0.0674	0.2017	0.2035	0.1856	0.328	0.1354
AtWRKY75	At5g13080	WRKY family transcription factor	0.198	0.1171	-0.0144	0.2407	-0.0489	0.2868	-0.1705	0.4988	0.4294	-0.03	0.5853	-0.0361	-0.1511	0.4849	0.2242	0.2703	0.4858	0.2112	0.732	0.2128	0.3927	0.299	-0.0153	0.2516	0.3781	0.3384	0.4611	-0.0489	0.3636	0.5688	0.1186	0.4196	0.1197	0.2726	0.4094	0.343	1	0.225	0.3434	0.5184	0.4307	0.0098	0.376	0.1094	0.1938	0.0897	0.2319
AtWRKY7	At4g24240	WRKY family transcription factor	-0.071	-0.0954	-0.0338	0.1225	0.0441	0.1583	-0.2948	0.4994	0.4671	-0.1624	0.4002	-0.1118	-0.1955	0.0922	-0.0133	0.2854	0.3358	0.1699	0.4529	0.3431	0.2004	0.3525	-0.0372	0.6616	0.3311	0.4379	0.3048	0.0429	0.0988	0.4433	0.0665	0.4767	0.1809	0.175	0.2973	0.2229	0.225	1	0.64	0.4264	0.6191	0.013	0.3215	0.1722	0.2905	0.1706	0.5739
AtWRKY11	At4g31550	WRKY family transcription factor	-0.0894	-0.0063	-0.0713	0.1422	0.0365	0.1968	-0.1812	0.6244	0.5413	-0.0634	0.568	-0.0568	-0.1838	0.0774	0.0871	0.6255	0.5637	0.1484	0.5574	0.2407	0.2237	0.1745	0.0002	0.4455	0.2982	0.3845	0.402	0.0013	0.1457	0.6829	0.1059	0.7269	0.1457	0.0807	0.3312	0.2227	0.3434	0.64	1	0.6138	0.6367	-0.069	0.1079	0.0559	0.088	0.0772	0.852
AtWRKY15	At2g23320	WRKY family transcription factor	-0.0325	0.059	0.227	0.4563	0.145	0.3389	-0.1547	0.6236	0.4855	0.2748	0.6523	-0.1075	-0.2561	0.2472	0.2266	0.558	0.6717	0.238	0.6112	0.0735	0.223	0.0624	-0.0492	0.4562	0.2616	0.2269	0.5229	-0.0426	0.1872	0.6058	0.0334	0.5149	0.0664	0.1662	0.2867	0.2488	0.5184	0.4264	0.6138	1	0.4396	-0.0262	0.1471	-0.0234	-0.0174	0.154	0.6511
AtWRKY17	At2g24570	WRKY family transcription factor	0.12	-0.1375	-0.0208	0.2438	-0.0159	0.2089	-0.2885	0.5808	0.3121	-0.0013	0.5644	-0.0587	-0.1335	0.1081	0.0871	0.1998	0.3466	0.1024	0.7286	0.6236	0.4435	0.5964	0.001	0.3325	0.5881	0.7637	0.2964	-0.0156	0.2491	0.5346	0.2504	0.4412	0.3586	0.2268	0.667	0.4088	0.4307	0.6191	0.6367	0.4396	1	-0.0405	0.4882	0.2507	0.501	0.0536	0.4635
AtWRKY21	At2g30590	WRKY family transcription factor	0.3661	0.0774	0.0217	0.0433	-0.04	0.1821	0.1953	-0.0938	0.121	0.0529	-0.0564	-0.1736	0.3811	0.2452	0.132	-0.0147	-0.0203	-0.0277	-0.0573	-0.1244	-0.1823	-0.0627	-0.1295	-0.0115	-0.0871	-0.1144	-0.1029	0.2877	0.1525	-0.058	0.0006	0.0618	-0.0823	-0.0163	-0.0329	0.0674	0.0098	0.013	-0.069	-0.0262	-0.0405	1	0.3148	0.2896	0.1152	0.2294	-0.0275
AtWRKY39	At3g04670	WRKY family transcription factor	0.3054	-0.1275	0.0258	0.3115	-0.1335	0.2363	-0.2449	0.1081	0.2703	-0.0087	0.152	-0.122	-0.0298	0.2967	0.1102	-0.1068	0.0317	-0.0068	0.4092	0.5609	0.3041	0.6479	-0.0838	0.1069	0.5115	0.5438	-0.067	0.0651	0.2893	0.136	0.3174	0.1416	0.4067	0.2884	0.2884	0.2017	0.376	0.3215	0.1079	0.1471	0.4882	0.3148	1	0.4246	0.6746	0.0518	-0.0375
AtWRKY74	At5g28650	WRKY family transcription factor	0.472	0.024	0.2062	0.2783	-0.1311	0.4335	-0.0435	-0.0211	0.2244	0.1248	0.0376	-0.0371	-0.0352	0.3167	0.0485	0.0099	0.0587	-0.0271	0.0478	0.2385	0.0519	0.2855	-0.039	-0.0496	0.1515	0.2086	-0.119	0.7342	0.1334	0.0083	0.1294	0.3223	0.1495	0.1302	0.1212	0.2035	0.1094	0.1722	0.0559	-0.0234	0.2507	0.2896	0.4246	1	0.2565	0.2553	-0.0261
AtWRKY14	At1g30650	WRKY family transcription factor	0.1109	-0.2294	-0.0438	0.2323	-0.0627	0.1894	-0.2503	0.0604	0.1551	-0.0733	0.0607	-0.0358	0.0724	0.0771	0.0514	-0.1921	-0.1535	-0.0593	0.2907	0.739	0.4156	0.7831	-0.0067	0.0602	0.6292	0.6592	-0.1823	-0.0395	0.1985	0.0165	0.3871	0.0278	0.5379	0.3509	0.3701	0.1856	0.1938	0.2905	0.088	-0.0174	0.501	0.1152	0.6746	0.2565	1	-0.0329	-0.0878
AtWRKY16	At5g45050	disease resistance protein-related	0.2152	0.2436	0.1591	0.1136	0.1278	0.3711	0.221	0.1191	0.226	0.1009	0.105	-0.0358	-0.0784	0.1777	0.1907	0.1028	0.1529	0.2941	0.0494	-0.0419	-0.0085	-0.0042	-0.0166	0.3119	0.0398	-0.0447	0.1734	0.326	0.0392	0.0476	-0.006	0.2178	0.0359	0.2278	0.0129	0.328	0.0897	0.1706	0.0772	0.154	0.0536	0.2294	0.0518	0.2553	-0.0329	1	0.1169
AtWRKY22	At4g01250	WRKY family transcription factor	-0.1775	-0.0302	-0.0139	0.1354	0.1521	0.1458	-0.1787	0.5421	0.482	0.0693	0.4934	-0.0397	-0.1644	0.024	0.0166	0.639	0.5983	0.0696	0.4488	0.03	0.1096	-0.033	-0.0134	0.4756	0.1037	0.1584	0.3755	-0.0002	0.0766	0.6176	0.0226	0.6773	0.0308	-0.0293	0.1881	0.1354	0.2319	0.5739	0.852	0.6511	0.4635	-0.0275	-0.0375	-0.0261	-0.0878	0.1169	1
AtWRKY27	At5g52830	WRKY family transcription factor	-0.0063	-0.1444	-0.0624	0.2039	0.0068	0.1653	-0.2721	0.2871	0.2532	-0.0986	0.2014	-0.0363	-0.1457	0.0413	0.0936	-0.02	0.0444	0.1344	0.3981	0.8313	0.3843	0.6597	0.0162	0.3476	0.7113	0.7373	0.0932	-0.0581	0.1673	0.1833	0.3142	0.1508	0.5151	0.3093	0.4065	0.2063	0.2017	0.5468	0.3851	0.2029	0.7021	-0.1159	0.4931	0.2361	0.6573	0.0572	0.2093
AtWRKY35	At2g34830	WRKY family transcription factor	0.4499	-0.0693	0.1287	0.3466	-0.1815	0.4406	-0.1568	0.0951	0.3278	-0.0091	0.14	-0.0433	-0.0979	0.2678	0.1547	-0.0014	0.0236	-0.0353	0.2184	0.5703	0.2685	0.6455	-0.026	0.0518	0.4505	0.5397	-0.1817	0.2909	0.1648	0.0725	0.3087	0.2924	0.3983	0.2893	0.3062	0.2881	0.2575	0.3174	0.139	0.008	0.4518	0.0981	0.561	0.6138	0.6534	0.1818	-0.057
AtWRKY65	At1g29280	WRKY family transcription factor	0.0568	-0.2612	-0.0206	0.2698	-0.1142	0.1787	-0.342	0.1041	0.2265	-0.0804	0.0964	-0.0553	-0.0706	0.1347	0.0672	-0.122	-0.0887	0.0003	0.3205	0.8735	0.4203	0.8412	-0.0252	0.1237	0.7149	0.7488	-0.1552	-0.1102	0.2328	0.0087	0.3835	0.0884	0.6044	0.4012	0.3656	0.1963	0.1933	0.3533	0.1877	0.0349	0.5864	-0.0558	0.6714	0.2971	0.8392	-0.0553	-0.023
AtWRKY69	At3g58710	WRKY family transcription factor	-0.0291	-0.18	0.1019	0.3707	-0.0753	0.2332	-0.3653	0.1089	0.249	0.0067	0.1068	-0.0599	-0.0709	0.1498	0.0792	-0.0995	-0.0054	0.0188	0.3064	0.6884	0.3346	0.7547	-0.0475	0.1116	0.5538	0.5973	-0.0705	0.0241	0.1449	0.0168	0.3149	0.1167	0.5178	0.4287	0.2957	0.2367	0.1674	0.3012	0.1541	0.0827	0.5016	-0.0465	0.6478	0.3017	0.7162	-0.0185	0.0011
AtWRKY30	At5g24110	WRKY family transcription factor	0.0004	0.0215	-0.0734	0.0009	0.057	0.0301	-0.0637	0.6162	0.1984	-0.0445	0.5736	-0.0179	-0.0799	0.0468	0.0134	0.3555	0.4323	0.091	0.571	0.0364	0.2343	0.0867	0.0853	0.2595	0.0901	0.325	0.3859	-0.026	0.1182	0.5055	0.0021	0.4333	-0.0436	-0.0452	0.4746	0.3114	0.2459	0.4203	0.5532	0.4432	0.5945	-0.0784	0.0067	-0.0354	-0.0048	0.0521	0.4815
AtWRKY38	At5g22570	WRKY family transcription factor	0.1639	0.0532	-0.0265	0.085	-0.0312	0.1416	-0.0055	0.422	0.1009	-0.046	0.477	-0.0253	-0.0696	0.1611	0.2321	0.2574	0.2889	0.3474	0.5069	0.1765	0.2149	0.3224	-0.0033	0.2257	0.2401	0.4159	0.2352	-0.0723	0.3391	0.3503	0.0493	0.2781	0.0377	0.1815	0.596	0.3517	0.514	0.1786	0.2613	0.3169	0.4604	0.0101	0.1623	0.0168	0.1441	0.0797	0.139
AtWRKY46	At2g46400	WRKY family transcription factor	0.077	0.2218	-0.0798	0.0705	0.0053	0.2119	-0.0089	0.6631	0.3064	-0.0838	0.7434	-0.0548	-0.1803	0.1956	0.3185	0.5134	0.7217	0.4086	0.6012	0.0112	0.216	0.0716	-0.0082	0.3641	0.1573	0.3179	0.5165	0.0133	0.2151	0.5317	-0.03	0.5247	-0.0327	0.1442	0.4883	0.3539	0.5442	0.2885	0.4562	0.5787	0.4691	-0.0088	0.0705	0.018	-0.0884	0.1624	0.3989
AtWRKY52	At5g45270	WRKY family transcription factor	0.1044	0.19	0.0156	0.0269	-0.1452	0.3075	0.1114	0.3012	0.3004	-0.2565	0.2704	-0.0457	-0.1175	0.0815	0.1311	0.1195	0.2494	0.1526	0.1667	0.0779	0.046	0.0744	-0.0248	0.191	0.0885	0.176	0.1742	0.2186	-0.0381	0.1462	-0.0278	0.2644	0.0003	0.1063	0.1415	0.1932	0.1479	0.2501	0.2077	0.0967	0.1569	-0.0418	0.0888	0.2096	0.0453	0.2055	0.0661
AtWRKY54	At2g40750	WRKY family transcription factor	0.1448	0.2687	0.1934	0.1165	-0.021	0.1966	0.1951	0.344	0.1535	-0.0666	0.2926	-0.0693	-0.1179	0.032	0.3649	0.3018	0.2263	0.5362	0.1426	-0.052	0.03	-0.0643	0.0145	0.2733	0.0253	0.0709	0.3844	-0.0254	0.0424	0.1877	-0.0943	0.1528	-0.108	-0.0049	0.1112	0.0446	0.2182	0.0612	0.1722	0.2585	0.0374	0.032	-0.1626	-0.0912	-0.1486	0.1686	0.0775
AtWRKY55	At2g40740	WRKY family transcription factor	-0.1639	0.0983	-0.0551	0.0939	0.1184	0.0736	-0.1005	0.539	0.2672	-0.0537	0.4501	-0.0029	-0.0946	0.1616	0.0772	0.3237	0.3842	0.2045	0.4934	0.0329	0.215	0.0951	0.0514	0.3034	0.1302	0.2181	0.4013	0.003	0.1701	0.4417	0.0307	0.3921	0.0708	0.1894	0.2909	0.2663	0.2436	0.3287	0.4746	0.4578	0.4128	-0.0131	0.0862	-0.0625	0.0505	0.0739	0.4432
AtWRKY66	At1g80590	WRKY family transcription factor	-0.1897	0.1248	-0.044	0.0675	0.1308	0.0653	0.04	0.1901	0.0635	0.0153	0.1705	0.0601	-0.0775	0.2494	0.1761	0.1209	0.1641	0.2691	0.2938	0.124	0.316	0.1138	0.0633	0.1417	0.256	0.0919	0.3647	0.0373	0.2204	0.2795	0.1591	0.0956	0.2336	0.3685	0.1666	0.312	0.309	0.0091	0.1474	0.2494	0.1412	-0.0862	0.0474	-0.0258	0.027	0.0774	0.1147
AtWRKY67	At1g66550	WRKY family transcription factor	-0.2437	0.127	-0.0471	0.1112	0.1442	0.1614	-0.1284	0.323	0.1853	0.0393	0.2722	0.0631	-0.0648	0.1327	0.1432	0.1608	0.4354	0.1725	0.3843	0.0571	0.2888	0.0025	0.0742	0.2186	0.2147	0.073	0.499	0.0619	0.0406	0.4434	0.0555	0.216	0.0976	0.2294	0.1644	0.238	0.4659	0.1117	0.3079	0.4402	0.204	-0.0454	0.0709	-0.0437	-0.0202	0.0818	0.2803
AtWRKY70	At3g56400	WRKY family transcription factor	0.1167	0.3324	-0.0069	-0.0148	-0.035	0.1726	0.2631	0.4407	0.1927	-0.1533	0.4767	-0.0859	-0.1718	0.0884	0.4279	0.336	0.4413	0.4785	0.2225	-0.1776	0.0242	-0.2138	-0.0164	0.1814	-0.0224	-0.0007	0.4563	0.0297	-0.0406	0.2848	-0.1619	0.1748	-0.1863	-0.0261	0.1472	0.1241	0.3222	-0.0056	0.1821	0.3255	0.0364	-0.0101	-0.1804	-0.0836	-0.298	0.1625	0.099
AtWRKY53	254231_at	WRKY family transcription factor, AR411 and high mobility group (HMG1/2) family	-0.0443	0.238	-0.0738	0.0423	0.1464	0.1745	-0.0042	0.6589	0.3998	-0.0951	0.7026	-0.044	-0.2031	0.0993	0.3553	0.5094	0.7347	0.385	0.5099	-0.0261	0.1424	-0.0492	0.02	0.5451	0.1261	0.1994	0.5126	-0.0067	0.0404	0.4626	-0.057	0.4219	-0.0458	0.0727	0.2898	0.2573	0.3379	0.4548	0.5692	0.6275	0.4212	-0.0403	-0.0417	-0.0867	-0.1489	0.2071	0.5411
[truncated: 14 more columns]
