# Supplementary material for: Characterization of WRKY co-regulatory networks in rice and Arabidopsis
Source: BMC Plant Biol. 2009 Sep 22;9:120. doi: 10.1186/1471-2229-9-120 (PMC2761919; doi:10.1186/1471-2229-9-120)
Supplement: Additional file 6 — Logarithmic Pearson Correlation Matrix of AtWRKY genes. Correlation matrix of the logarithmic-transformed Pearson Correlation Coefficient (PCC) values of the set of AtWRKY genes under examination. [file 1471-2229-9-120-S6.xls]

## Sheet: Additional file 6_LOG matrix
Log			At2g04880	At5g56270	At2g03340	At1g13960	At1g55600	At4g12020	At4g26640	At2g30250	At5g07100	At4g30935	At2g38470	At4g26440	At2g37260	At3g01970	At3g01080	At4g31800	At1g80840	At2g25000	At1g62300	At1g68150	At4g22070	At1g69810	At4g04450	At4g01720	At1g18860	At5g15130	At5g46350	At4g39410	At2g47260	At4g18170	At2g46130	At5g49520	At1g64000	At1g69310	At2g21900	At1g29860	At5g13080	At4g24240	At4g31550	At2g23320	At2g24570	At2g30590	At3g04670	At5g28650	At1g30650	At5g45050	At4g01250
			WRKY family transcription factor (ZAP1)	WRKY family transcription factor	WRKY family transcription factor	WRKY family transcription factor	WRKY family transcription factor	protein kinase family protein	WRKY family transcription factor	WRKY family transcription factor	WRKY family transcription factor	WRKY family transcription factor	WRKY family transcription factor	WRKY family transcription factor	WRKY family transcription factor (TTG2)	WRKY family transcription factor	WRKY family transcription factor	WRKY family transcription factor	WRKY family transcription factor	WRKY family transcription factor	WRKY family transcription factor	WRKY family transcription factor	WRKY family transcription factor	WRKY family transcription factor	WRKY family transcription factor	WRKY family transcription factor	WRKY family transcription factor	WRKY family transcription factor	WRKY family transcription factor	WRKY family transcription factor	WRKY family transcription factor	WRKY family transcription factor	WRKY family transcription factor	WRKY family transcription factor	WRKY family transcription factor	WRKY family transcription factor	WRKY family transcription factor	WRKY family transcription factor	WRKY family transcription factor	WRKY family transcription factor	WRKY family transcription factor	WRKY family transcription factor	WRKY family transcription factor	WRKY family transcription factor	WRKY family transcription factor	WRKY family transcription factor	WRKY family transcription factor	disease resistance protein-related	WRKY family transcription factor
AtWRKY1	At2g04880	WRKY family transcription factor (ZAP1)	1	0.0538	0.3049	0.2106	-0.2533	0.3057	0.3953	-0.1803	-0.0054	0.333	-0.0054	-0.0917	-0.0422	0.0196	0.2257	0.056	-0.1102	-0.0991	-0.0849	-0.133	-0.2249	-0.05	-0.0655	-0.2221	-0.141	-0.0838	-0.254	-0.0496	0.159	0.0941	-0.014	-0.0333	-0.103	-0.2527	-0.1033	-0.1906	0.1442	-0.0798	-0.0342	-0.102	0.0875	0.2487	0.2454	0.3691	-0.032	0.1493	-0.2497
AtWRKY2	At5g56270	WRKY family transcription factor	0.0538	1	-0.0743	-0.0753	0.0668	0.1257	0.272	0.1642	0.0826	-0.123	0.1637	0.2354	-0.2095	0.1022	0.2524	0.1579	0.3001	0.2999	-0.0518	-0.2972	-0.0817	-0.2401	0.0712	0.1089	-0.1568	-0.2502	0.3118	0.3165	-0.194	0.0737	-0.159	0.1078	-0.1416	0.1356	-0.059	0.2612	0.0029	-0.0899	0.0452	-0.0011	-0.2472	0.1321	-0.1716	-0.1307	-0.2362	0.2847	-0.0923
AtWRKY3	At2g03340	WRKY family transcription factor	0.3049	-0.0743	1	0.5436	-0.0333	0.2968	0.1739	0.1456	0.1505	0.4447	0.1001	-0.4115	-0.0753	0.0476	0.0311	0.0941	-0.0886	0.0588	0.0727	-0.0347	-0.1465	0.0414	-0.1588	-0.026	-0.0407	0.011	0.0845	0.09	0.0814	-0.0201	0.0087	0.0294	0.0484	0.0253	0.0154	0.0454	0.1024	0.0515	0.0615	0.184	-0.0124	0.1534	0.0879	0.1347	0.0015	0.179	0.0248
AtWRKY4	At1g13960	WRKY family transcription factor	0.2106	-0.0753	0.5436	1	-0.0683	0.5303	-0.1242	0.4805	0.4508	0.3562	0.4652	-0.3814	-0.2403	0.4127	0.2261	0.2779	0.2237	0.1858	0.4906	0.2152	0.1712	0.3113	-0.0461	0.2023	0.2558	0.3324	0.2147	-0.0847	0.3064	0.2785	0.1525	0.44	0.2678	0.2773	0.3082	0.1626	0.5328	0.1926	0.4219	0.5256	0.3902	0.0656	0.3169	0.2257	0.1755	0.0538	0.2727
AtWRKY10	At1g55600	WRKY family transcription factor	-0.2533	0.0668	-0.0333	-0.0683	1	-0.1319	-0.1165	0.0637	-0.0031	-0.0085	0.0194	0.223	-0.0655	-0.0424	-0.0211	0.0353	0.0268	0.0645	0.0433	0.0106	0.1345	-0.0106	0.0249	0.1254	0.0604	-0.0244	0.1337	0.1017	-0.1121	0.0489	0.0006	-0.0665	0.0963	0.0588	-0.0573	0.0625	-0.1448	-0.0151	-0.0733	0.0956	-0.0449	-0.0268	-0.1374	-0.1934	-0.0012	0.1171	0.1616
AtWRKY19	At4g12020	protein kinase family protein	0.3057	0.1257	0.2968	0.5303	-0.1319	1	0.1624	0.2406	0.1792	0.3549	0.309	-0.1403	-0.1131	0.1535	0.2328	0.1602	0.2013	0.1563	0.1581	0.09	0.0377	0.0596	0.0519	0.019	0.0623	0.1085	0.2225	0.116	0.2979	0.1894	0.1178	0.328	0.1269	0.1934	0.2934	0.1968	0.3087	0.0513	0.3463	0.3196	0.1876	0.159	0.1378	0.2673	0.0593	0.2307	0.1473
AtWRKY20	At4g26640	WRKY family transcription factor	0.3953	0.272	0.1739	-0.1242	-0.1165	0.1624	1	-0.1555	-0.2634	0.1162	-0.0815	-0.262	0.051	-0.2844	0.0106	-0.05	-0.029	0.0141	-0.4007	-0.3194	-0.3578	-0.371	0.0067	-0.2786	-0.2624	-0.3763	0.0304	0.1653	-0.0844	-0.1621	-0.1944	-0.2258	-0.1753	-0.1015	-0.0796	-0.0006	-0.2607	-0.277	-0.1391	-0.1693	-0.3798	0.1826	-0.2641	-0.0772	-0.2436	0.1945	-0.2049
AtWRKY25	At2g30250	WRKY family transcription factor	-0.1803	0.1642	0.1456	0.4805	0.0637	0.2406	-0.1555	1	0.6967	-0.2066	0.8043	-0.3436	-0.3812	0.4927	0.293	0.5285	0.6301	0.5159	0.6329	0.2371	0.3205	0.2982	-0.0022	0.6457	0.4	0.386	0.4694	-0.079	0.2049	0.4499	0.1552	0.6285	0.2816	0.4623	0.3625	0.3479	0.5702	0.4042	0.5997	0.6516	0.3226	-0.181	0.0342	-0.1173	0.0253	0.1063	0.41
AtWRKY26	At5g07100	WRKY family transcription factor	-0.0054	0.0826	0.1505	0.4508	-0.0031	0.1792	-0.2634	0.6967	1	-0.1839	0.5962	-0.1231	-0.2878	0.6342	0.2737	0.4259	0.4312	0.3381	0.591	0.2232	0.2599	0.4048	-0.0574	0.5774	0.3793	0.4009	0.1207	-0.0377	0.19	0.4813	0.1561	0.5671	0.311	0.31	0.2204	0.1805	0.6076	0.5152	0.5066	0.4605	0.3969	0.0464	0.3015	0.1233	0.2061	0.1276	0.303
AtWRKY32	At4g30935	WRKY family transcription factor	0.333	-0.123	0.4447	0.3562	-0.0085	0.3549	0.1162	-0.2066	-0.1839	1	-0.1139	0.052	-0.0557	-0.0699	-0.0171	0.0361	-0.1452	-0.1066	-0.0651	-0.0051	-0.0166	-0.0731	0.0575	-0.3767	-0.0909	-0.0524	0.0946	0.0981	0.288	-0.0325	0.11	0.0538	0.0221	-0.0473	0.0705	0.0353	0.0108	-0.2691	-0.0105	0.098	0.0736	0.1618	0.0698	0.3099	-0.0242	0.1517	0.1258
AtWRKY33	At2g38470	WRKY family transcription factor	-0.0054	0.1637	0.1001	0.4652	0.0194	0.309	-0.0815	0.8043	0.5962	-0.1139	1	-0.3203	-0.3713	0.451	0.2822	0.6344	0.8284	0.4177	0.6098	0.1764	0.2945	0.2356	0.0174	0.4822	0.308	0.339	0.404	-0.0911	0.2838	0.4695	0.13	0.672	0.2208	0.3486	0.3673	0.302	0.5995	0.3452	0.6599	0.7274	0.3747	-0.1101	0.1017	-0.0264	-0.0248	0.1248	0.5029
AtWRKY34	At4g26440	WRKY family transcription factor	-0.0917	0.2354	-0.4115	-0.3814	0.223	-0.1403	-0.262	-0.3436	-0.1231	0.052	-0.3203	1	-0.1227	-0.1113	0.0424	-0.2425	-0.2123	-0.1525	-0.0883	-0.0139	0.2861	-0.0337	0.349	-0.1641	-0.0302	-0.0497	-0.2282	0.0129	-0.0426	-0.078	0.0611	-0.182	0.0396	-0.1484	-0.1319	0.0536	-0.251	-0.2454	-0.3131	-0.4069	-0.1107	-0.2735	-0.0944	0.003	0.0634	0.0289	-0.1667
AtWRKY44	At2g37260	WRKY family transcription factor (TTG2)	-0.0422	-0.2095	-0.0753	-0.2403	-0.0655	-0.1131	0.051	-0.3812	-0.2878	-0.0557	-0.3713	-0.1227	1	-0.2276	-0.1171	-0.3739	-0.3965	-0.2732	-0.1704	0.1241	-0.1096	0.0281	-0.0525	-0.2511	-0.0109	0.0024	-0.1945	-0.0341	-0.0385	-0.2282	0.0508	-0.3576	-0.0377	-0.0862	-0.0199	-0.1165	-0.2119	-0.1123	-0.2499	-0.2895	-0.1222	0.1725	0.0686	0.0776	0.1818	-0.1206	-0.2323
AtWRKY45	At3g01970	WRKY family transcription factor	0.0196	0.1022	0.0476	0.4127	-0.0424	0.1535	-0.2844	0.4927	0.6342	-0.0699	0.451	-0.1113	-0.2276	1	0.3054	0.2712	0.3114	0.3751	0.5992	0.2756	0.4001	0.5006	-0.0523	0.4576	0.3889	0.393	0.1242	0.0063	0.2566	0.3842	0.1914	0.5018	0.2539	0.4945	0.2974	0.3017	0.7187	0.3616	0.2978	0.4204	0.3841	0.146	0.4878	0.2327	0.2883	0.1618	0.1313
AtWRKY58	At3g01080	WRKY family transcription factor	0.2257	0.2524	0.0311	0.2261	-0.0211	0.2328	0.0106	0.293	0.2737	-0.0171	0.2822	0.0424	-0.1171	0.3054	1	0.24	0.2377	0.3016	0.2469	0.0861	0.115	0.1727	-0.0717	0.24	0.1892	0.1615	0.0788	0.0496	0.1175	0.2502	0.0674	0.2436	0.0818	0.136	0.1742	0.1566	0.2813	0.1109	0.2026	0.238	0.2165	0.2014	0.2538	0.1477	0.1204	0.1812	0.0463
AtWRKY18	At4g31800	WRKY family transcription factor	0.056	0.1579	0.0941	0.2779	0.0353	0.1602	-0.05	0.5285	0.4259	0.0361	0.6344	-0.2425	-0.3739	0.2712	0.24	1	0.7063	0.3155	0.3542	-0.1363	0.0132	-0.0389	-0.1097	0.341	0.004	0.0207	0.3486	0.0241	0.1369	0.5033	-0.1134	0.6311	-0.063	0.0364	0.0837	0.0645	0.3685	0.2019	0.467	0.6014	0.2201	0.0783	-0.0383	-0.0837	-0.2518	0.145	0.5315
AtWRKY40	At1g80840	WRKY family transcription factor	-0.1102	0.3001	-0.0886	0.2237	0.0268	0.2013	-0.029	0.6301	0.4312	-0.1452	0.8284	-0.2123	-0.3965	0.3114	0.2377	0.7063	1	0.3563	0.4011	-0.0508	0.1436	-0.0063	-0.0081	0.3578	0.1023	0.0926	0.4435	0.0454	0.1261	0.432	-0.0161	0.656	0.0656	0.2089	0.2055	0.2316	0.4047	0.2381	0.5807	0.6184	0.2005	-0.0744	-0.0244	-0.1158	-0.2316	0.1129	0.5809
AtWRKY60	At2g25000	WRKY family transcription factor	-0.0991	0.2999	0.0588	0.1858	0.0645	0.1563	0.0141	0.5159	0.3381	-0.1066	0.4177	-0.1525	-0.2732	0.3751	0.3016	0.3155	0.3563	1	0.3838	0.235	0.3422	0.2473	0.0503	0.5216	0.315	0.2837	0.4734	0.1462	0.08	0.2256	0.1579	0.424	0.2204	0.5301	0.2857	0.433	0.3367	0.2432	0.3003	0.3137	0.2161	-0.0047	0.0865	-0.028	0.0883	0.2813	0.1226
AtWRKY6	At1g62300	WRKY family transcription factor	-0.0849	-0.0518	0.0727	0.4906	0.0433	0.1581	-0.4007	0.6329	0.591	-0.0651	0.6098	-0.0883	-0.1704	0.5992	0.2469	0.3542	0.4011	0.3838	1	0.4816	0.534	0.5582	0.0672	0.5433	0.528	0.6219	0.2832	-0.2258	0.4261	0.4779	0.3311	0.5836	0.3744	0.4194	0.3815	0.247	0.7191	0.4454	0.5549	0.5904	0.6045	-0.0864	0.424	0.1183	0.3263	0.0311	0.3519
AtWRKY9	At1g68150	WRKY family transcription factor	-0.133	-0.2972	-0.0347	0.2152	0.0106	0.09	-0.3194	0.2371	0.2232	-0.0051	0.1764	-0.0139	0.1241	0.2756	0.0861	-0.1363	-0.0508	0.235	0.4816	1	0.6306	0.7109	0.1502	0.3714	0.6664	0.756	-0.0092	-0.1039	0.4496	0.1214	0.5113	0.2518	0.5009	0.5114	0.5091	0.3227	0.3551	0.382	0.2586	0.1848	0.5927	-0.0558	0.428	0.3062	0.6789	0.0556	0.1429
AtWRKY31	At4g22070	WRKY family transcription factor	-0.2249	-0.0817	-0.1465	0.1712	0.1345	0.0377	-0.3578	0.3205	0.2599	-0.0166	0.2945	0.2861	-0.1096	0.4001	0.115	0.0132	0.1436	0.3422	0.534	0.6306	1	0.6268	0.2994	0.3513	0.6234	0.6844	0.1963	-0.0478	0.3595	0.21	0.4623	0.3818	0.4816	0.5297	0.4716	0.423	0.4334	0.3057	0.2705	0.2697	0.5184	-0.155	0.3593	0.1813	0.5268	0.0651	0.2049
AtWRKY36	At1g69810	WRKY family transcription factor	-0.05	-0.2401	0.0414	0.3113	-0.0106	0.0596	-0.371	0.2982	0.4048	-0.0731	0.2356	-0.0337	0.0281	0.5006	0.1727	-0.0389	-0.0063	0.2473	0.5582	0.7109	0.6268	1	0.046	0.4424	0.638	0.7705	-0.1589	-0.0686	0.443	0.142	0.4758	0.3802	0.5277	0.5798	0.4305	0.3465	0.4738	0.4804	0.2274	0.2098	0.6133	0.0262	0.6041	0.3483	0.7002	0.0883	0.0686
AtWRKY42	At4g04450	WRKY family transcription factor	-0.0655	0.0712	-0.1588	-0.0461	0.0249	0.0519	0.0067	-0.0022	-0.0574	0.0575	0.0174	0.349	-0.0525	-0.0523	-0.0717	-0.1097	-0.0081	0.0503	0.0672	0.1502	0.2994	0.046	1	-0.0481	0.1441	0.1222	0.1066	-0.0161	0.1112	-0.0096	0.1252	0.0104	0.039	0.065	0.1799	0.142	0.0265	-0.0628	0.0821	-0.0773	0.0821	-0.1758	-0.1152	0.0122	0.0932	-0.0154	-0.0227
AtWRKY47	At4g01720	WRKY family transcription factor	-0.2221	0.1089	-0.026	0.2023	0.1254	0.019	-0.2786	0.6457	0.5774	-0.3767	0.4822	-0.1641	-0.2511	0.4576	0.24	0.341	0.3578	0.5216	0.5433	0.3714	0.3513	0.4424	-0.0481	1	0.4292	0.4446	0.2098	0.0043	0.1441	0.4249	0.1229	0.4675	0.242	0.4739	0.235	0.2627	0.3968	0.5922	0.3688	0.4138	0.3568	-0.0593	0.1834	-0.0702	0.2422	0.186	0.267
AtWRKY61	At1g18860	WRKY family transcription factor	-0.141	-0.1568	-0.0407	0.2558	0.0604	0.0623	-0.2624	0.4	0.3793	-0.0909	0.308	-0.0302	-0.0109	0.3889	0.1892	0.004	0.1023	0.315	0.528	0.6664	0.6234	0.638	0.1441	0.4292	1	0.6969	0.0823	-0.1183	0.3555	0.2728	0.431	0.312	0.5054	0.5053	0.4728	0.3198	0.4134	0.3685	0.3459	0.292	0.5457	-0.0591	0.3698	0.1712	0.5447	0.0838	0.195
AtWRKY72	At5g15130	WRKY family transcription factor	-0.0838	-0.2502	0.011	0.3324	-0.0244	0.1085	-0.3763	0.386	0.4009	-0.0524	0.339	-0.0497	0.0024	0.393	0.1615	0.0207	0.0926	0.2837	0.6219	0.756	0.6844	0.7705	0.1222	0.4446	0.6969	1	-0.0026	-0.1551	0.4428	0.2423	0.5094	0.4207	0.5119	0.4711	0.499	0.3092	0.4811	0.522	0.4191	0.2985	0.7122	-0.0563	0.5376	0.3154	0.6684	0.0502	0.2232
AtWRKY13	At5g46350	WRKY family transcription factor	-0.254	0.3118	0.0845	0.2147	0.1337	0.2225	0.0304	0.4694	0.1207	0.0946	0.404	-0.2282	-0.1945	0.1242	0.0788	0.3486	0.4435	0.4734	0.2832	-0.0092	0.1963	-0.1589	0.1066	0.2098	0.0823	-0.0026	1	0.0916	-0.0224	0.3056	0.0059	0.3257	0.008	0.2715	0.2105	0.3352	0.2507	-0.0006	0.3454	0.4388	0.0085	-0.1225	-0.241	-0.2273	-0.2664	0.1166	0.3535
AtWRKY8	At4g39410	WRKY family transcription factor	-0.0496	0.3165	0.09	-0.0847	0.1017	0.116	0.1653	-0.079	-0.0377	0.0981	-0.0911	0.0129	-0.0341	0.0063	0.0496	0.0241	0.0454	0.1462	-0.2258	-0.1039	-0.0478	-0.0686	-0.0161	0.0043	-0.1183	-0.1551	0.0916	1	-0.1452	-0.0651	-0.0723	0.052	-0.0456	0.1126	-0.0097	0.2515	-0.1878	0.0012	-0.011	-0.0833	-0.0953	0.311	-0.0535	0.1491	0.0718	0.2805	0.0438
AtWRKY23	At2g47260	WRKY family transcription factor	0.159	-0.194	0.0814	0.3064	-0.1121	0.2979	-0.0844	0.2049	0.19	0.288	0.2838	-0.0426	-0.0385	0.2566	0.1175	0.1369	0.1261	0.08	0.4261	0.4496	0.3595	0.443	0.1112	0.1441	0.3555	0.4428	-0.0224	-0.1452	1	0.2495	0.3979	0.4635	0.3498	0.3292	0.4652	0.2587	0.4478	0.2302	0.3807	0.306	0.4921	0.0981	0.402	0.4048	0.3844	0.0539	0.194
AtWRKY28	At4g18170	WRKY family transcription factor	0.0941	0.0737	-0.0201	0.2785	0.0489	0.1894	-0.1621	0.4499	0.4813	-0.0325	0.4695	-0.078	-0.2282	0.3842	0.2502	0.5033	0.432	0.2256	0.4779	0.1214	0.21	0.142	-0.0096	0.4249	0.2728	0.2423	0.3056	-0.0651	0.2495	1	0.0838	0.5276	0.0764	0.0486	0.1749	0.0669	0.4822	0.3426	0.4563	0.5031	0.3565	0.0478	0.1748	0.0914	0.0337	0.1013	0.3797
AtWRKY43	At2g46130	WRKY family transcription factor	-0.014	-0.159	0.0087	0.1525	0.0006	0.1178	-0.1944	0.1552	0.1561	0.11	0.13	0.0611	0.0508	0.1914	0.0674	-0.1134	-0.0161	0.1579	0.3311	0.5113	0.4623	0.4758	0.1252	0.1229	0.431	0.5094	0.0059	-0.0723	0.3979	0.0838	1	0.2324	0.5019	0.3775	0.3316	0.3109	0.2466	0.197	0.245	0.1488	0.4037	-0.0482	0.326	0.3093	0.4609	0.0222	0.096
AtWRKY48	At5g49520	WRKY family transcription factor	-0.0333	0.1078	0.0294	0.44	-0.0665	0.328	-0.2258	0.6285	0.5671	0.0538	0.672	-0.182	-0.3576	0.5018	0.2436	0.6311	0.656	0.424	0.5836	0.2518	0.3818	0.3802	0.0104	0.4675	0.312	0.4207	0.3257	0.052	0.4635	0.5276	0.2324	1	0.2504	0.3982	0.3835	0.3437	0.5983	0.4536	0.6679	0.6095	0.5284	0.0607	0.2908	0.2077	0.1368	0.171	0.5479
AtWRKY56	At1g64000	WRKY family transcription factor	-0.103	-0.1416	0.0484	0.2678	0.0963	0.1269	-0.1753	0.2816	0.311	0.0221	0.2208	0.0396	-0.0377	0.2539	0.0818	-0.063	0.0656	0.2204	0.3744	0.5009	0.4816	0.5277	0.039	0.242	0.5054	0.5119	0.008	-0.0456	0.3498	0.0764	0.5019	0.2504	1	0.4875	0.3763	0.3446	0.2777	0.2608	0.2632	0.1922	0.4168	-0.1142	0.3065	0.1875	0.4583	0.0729	0.138
AtWRKY57	At1g69310	WRKY family transcription factor	-0.2527	0.1356	0.0253	0.2773	0.0588	0.1934	-0.1015	0.4623	0.31	-0.0473	0.3486	-0.1484	-0.0862	0.4945	0.136	0.0364	0.2089	0.5301	0.4194	0.5114	0.5297	0.5798	0.065	0.4739	0.5053	0.4711	0.2715	0.1126	0.3292	0.0486	0.3775	0.3982	0.4875	1	0.4713	0.5938	0.3813	0.2655	0.2376	0.2728	0.3012	-0.0648	0.2168	0.0753	0.3854	0.1938	0.0722
AtWRKY59	At2g21900	WRKY family transcription factor	-0.1033	-0.059	0.0154	0.3082	-0.0573	0.2934	-0.0796	0.3625	0.2204	0.0705	0.3673	-0.1319	-0.0199	0.2974	0.1742	0.0837	0.2055	0.2857	0.3815	0.5091	0.4716	0.4305	0.1799	0.235	0.4728	0.499	0.2105	-0.0097	0.4652	0.1749	0.3316	0.3835	0.3763	0.4713	1	0.5006	0.438	0.2163	0.335	0.3354	0.4192	0.0199	0.2607	0.2218	0.4101	0.1083	0.1968
AtWRKY71	At1g29860	WRKY family transcription factor	-0.1906	0.2612	0.0454	0.1626	0.0625	0.1968	-0.0006	0.3479	0.1805	0.0353	0.302	0.0536	-0.1165	0.3017	0.1566	0.0645	0.2316	0.433	0.247	0.3227	0.423	0.3465	0.142	0.2627	0.3198	0.3092	0.3352	0.2515	0.2587	0.0669	0.3109	0.3437	0.3446	0.5938	0.5006	1	0.2872	0.169	0.2215	0.2415	0.2323	0.0422	0.1146	0.1505	0.2775	0.2784	0.1593
AtWRKY75	At5g13080	WRKY family transcription factor	0.1442	0.0029	0.1024	0.5328	-0.1448	0.3087	-0.2607	0.5702	0.6076	0.0108	0.5995	-0.251	-0.2119	0.7187	0.2813	0.3685	0.4047	0.3367	0.7191	0.3551	0.4334	0.4738	0.0265	0.3968	0.4134	0.4811	0.2507	-0.1878	0.4478	0.4822	0.2466	0.5983	0.2777	0.3813	0.438	0.2872	1	0.3354	0.4676	0.5543	0.5021	0.0567	0.5109	0.2822	0.2621	0.0507	0.2123
AtWRKY7	At4g24240	WRKY family transcription factor	-0.0798	-0.0899	0.0515	0.1926	-0.0151	0.0513	-0.277	0.4042	0.5152	-0.2691	0.3452	-0.2454	-0.1123	0.3616	0.1109	0.2019	0.2381	0.2432	0.4454	0.382	0.3057	0.4804	-0.0628	0.5922	0.3685	0.522	-0.0006	0.0012	0.2302	0.3426	0.197	0.4536	0.2608	0.2655	0.2163	0.169	0.3354	1	0.5046	0.3379	0.5609	0.1196	0.4076	0.2151	0.3786	0.0787	0.3434
AtWRKY11	At4g31550	WRKY family transcription factor	-0.0342	0.0452	0.0615	0.4219	-0.0733	0.3463	-0.1391	0.5997	0.5066	-0.0105	0.6599	-0.3131	-0.2499	0.2978	0.2026	0.467	0.5807	0.3003	0.5549	0.2586	0.2705	0.2274	0.0821	0.3688	0.3459	0.4191	0.3454	-0.011	0.3807	0.4563	0.245	0.6679	0.2632	0.2376	0.335	0.2215	0.4676	0.5046	1	0.5678	0.6114	0.0158	0.1452	0.1599	0.1274	0.0759	0.626
AtWRKY15	At2g23320	WRKY family transcription factor	-0.102	-0.0011	0.184	0.5256	0.0956	0.3196	-0.1693	0.6516	0.4605	0.098	0.7274	-0.4069	-0.2895	0.4204	0.238	0.6014	0.6184	0.3137	0.5904	0.1848	0.2697	0.2098	-0.0773	0.4138	0.292	0.2985	0.4388	-0.0833	0.306	0.5031	0.1488	0.6095	0.1922	0.2728	0.3354	0.2415	0.5543	0.3379	0.5678	1	0.4024	0.0598	0.2214	-0.0119	0.0208	0.1158	0.6274
AtWRKY17	At2g24570	WRKY family transcription factor	0.0875	-0.2472	-0.0124	0.3902	-0.0449	0.1876	-0.3798	0.3226	0.3969	0.0736	0.3747	-0.1107	-0.1222	0.3841	0.2165	0.2201	0.2005	0.2161	0.6045	0.5927	0.5184	0.6133	0.0821	0.3568	0.5457	0.7122	0.0085	-0.0953	0.4921	0.3565	0.4037	0.5284	0.4168	0.3012	0.4192	0.2323	0.5021	0.5609	0.6114	0.4024	1	0.0802	0.5528	0.4025	0.5314	0.0903	0.423
AtWRKY21	At2g30590	WRKY family transcription factor	0.2487	0.1321	0.1534	0.0656	-0.0268	0.159	0.1826	-0.181	0.0464	0.1618	-0.1101	-0.2735	0.1725	0.146	0.2014	0.0783	-0.0744	-0.0047	-0.0864	-0.0558	-0.155	0.0262	-0.1758	-0.0593	-0.0591	-0.0563	-0.1225	0.311	0.0981	0.0478	-0.0482	0.0607	-0.1142	-0.0648	0.0199	0.0422	0.0567	0.1196	0.0158	0.0598	0.0802	1	0.3714	0.2737	0.1925	0.271	0.0715
AtWRKY39	At3g04670	WRKY family transcription factor	0.2454	-0.1716	0.0879	0.3169	-0.1374	0.1378	-0.2641	0.0342	0.3015	0.0698	0.1017	-0.0944	0.0686	0.4878	0.2538	-0.0383	-0.0244	0.0865	0.424	0.428	0.3593	0.6041	-0.1152	0.1834	0.3698	0.5376	-0.241	-0.0535	0.402	0.1748	0.326	0.2908	0.3065	0.2168	0.2607	0.1146	0.5109	0.4076	0.1452	0.2214	0.5528	0.3714	1	0.5167	0.5866	0.0853	0.0435
AtWRKY74	At5g28650	WRKY family transcription factor	0.3691	-0.1307	0.1347	0.2257	-0.1934	0.2673	-0.0772	-0.1173	0.1233	0.3099	-0.0264	0.003	0.0776	0.2327	0.1477	-0.0837	-0.1158	-0.028	0.1183	0.3062	0.1813	0.3483	0.0122	-0.0702	0.1712	0.3154	-0.2273	0.1491	0.4048	0.0914	0.3093	0.2077	0.1875	0.0753	0.2218	0.1505	0.2822	0.2151	0.1599	-0.0119	0.4025	0.2737	0.5167	1	0.4265	0.1336	-0.0031
AtWRKY14	At1g30650	WRKY family transcription factor	-0.032	-0.2362	0.0015	0.1755	-0.0012	0.0593	-0.2436	0.0253	0.2061	-0.0242	-0.0248	0.0634	0.1818	0.2883	0.1204	-0.2518	-0.2316	0.0883	0.3263	0.6789	0.5268	0.7002	0.0932	0.2422	0.5447	0.6684	-0.2664	0.0718	0.3844	0.0337	0.4609	0.1368	0.4583	0.3854	0.4101	0.2775	0.2621	0.3786	0.1274	0.0208	0.5314	0.1925	0.5866	0.4265	1	0.0581	-0.0289
AtWRKY16	At5g45050	disease resistance protein-related	0.1493	0.2847	0.179	0.0538	0.1171	0.2307	0.1945	0.1063	0.1276	0.1517	0.1248	0.0289	-0.1206	0.1618	0.1812	0.145	0.1129	0.2813	0.0311	0.0556	0.0651	0.0883	-0.0154	0.186	0.0838	0.0502	0.1166	0.2805	0.0539	0.1013	0.0222	0.171	0.0729	0.1938	0.1083	0.2784	0.0507	0.0787	0.0759	0.1158	0.0903	0.271	0.0853	0.1336	0.0581	1	0.0848
AtWRKY22	At4g01250	WRKY family transcription factor	-0.2497	-0.0923	0.0248	0.2727	0.1616	0.1473	-0.2049	0.41	0.303	0.1258	0.5029	-0.1667	-0.2323	0.1313	0.0463	0.5315	0.5809	0.1226	0.3519	0.1429	0.2049	0.0686	-0.0227	0.267	0.195	0.2232	0.3535	0.0438	0.194	0.3797	0.096	0.5479	0.138	0.0722	0.1968	0.1593	0.2123	0.3434	0.626	0.6274	0.423	0.0715	0.0435	-0.0031	-0.0289	0.0848	1
AtWRKY27	At5g52830	WRKY family transcription factor	-0.1101	-0.1408	-0.0601	0.2531	0.0329	0.085	-0.3037	0.3537	0.3565	-0.1314	0.2839	-0.005	-0.0733	0.3097	0.1308	-0.003	0.0922	0.3026	0.4819	0.6373	0.5503	0.5937	0.1712	0.4264	0.5928	0.6931	0.0219	-0.0655	0.3366	0.1926	0.4219	0.3714	0.4827	0.4441	0.4556	0.3512	0.3458	0.5462	0.424	0.2304	0.6994	-0.0973	0.3626	0.2407	0.5326	0.0736	0.2088
AtWRKY35	At2g34830	WRKY family transcription factor	0.3157	-0.2447	0.0754	0.2308	-0.176	0.1263	-0.1904	0.0428	0.2746	0.0267	0.047	0.0152	0.0513	0.3073	0.1848	-0.1089	-0.1396	-0.0529	0.2753	0.4984	0.3548	0.6101	0.022	0.1763	0.4014	0.5486	-0.4378	-0.0569	0.3856	0.1682	0.3713	0.2034	0.3625	0.1957	0.2621	0.1025	0.3068	0.4035	0.1674	-0.0272	0.5358	0.0901	0.5792	0.5162	0.6637	0.0677	-0.075
AtWRKY65	At1g29280	WRKY family transcription factor	-0.1008	-0.2934	0.0683	0.3548	-0.0238	0.068	-0.4022	0.2951	0.4332	-0.1001	0.2031	-0.0641	0.086	0.4746	0.1186	-0.0926	-0.0563	0.1916	0.5458	0.7554	0.5738	0.8439	0.0313	0.4833	0.6471	0.7794	-0.2015	-0.0911	0.438	0.1328	0.4719	0.3122	0.544	0.5264	0.459	0.3416	0.446	0.5331	0.2732	0.1819	0.6273	0.0426	0.573	0.3544	0.783	0.0219	0.0916
AtWRKY69	At3g58710	WRKY family transcription factor	-0.0875	-0.2337	0.2056	0.4778	-0.015	0.1973	-0.4062	0.3174	0.438	0.0886	0.2511	-0.086	0.0312	0.4685	0.1799	-0.0205	0.0199	0.2128	0.5477	0.6826	0.574	0.7917	0.0079	0.3404	0.586	0.7374	-0.0481	0.0035	0.4084	0.0946	0.5063	0.3753	0.5381	0.5324	0.4625	0.3937	0.4578	0.4013	0.29	0.2759	0.606	0.0616	0.6052	0.3998	0.6964	0.0736	0.172
AtWRKY30	At5g24110	WRKY family transcription factor	-0.0226	0.1393	-0.12	0.1366	0.1689	0.0728	-0.1548	0.5113	0.3189	-0.1625	0.5758	-0.0439	-0.2408	0.1911	0.1719	0.4668	0.5223	0.2676	0.4363	0.0062	0.1439	0.0263	0.061	0.4164	0.1256	0.1603	0.3572	-0.0811	0.0874	0.4784	0.0063	0.4273	-0.0204	0.0168	0.0947	0.072	0.2929	0.2582	0.4472	0.4611	0.2879	-0.0632	0.0063	-0.1077	-0.1123	0.1124	0.3391
AtWRKY38	At5g22570	WRKY family transcription factor	0.0194	0.1716	-0.0078	0.1805	-0.0175	0.2256	-0.0141	0.4777	0.2134	-0.0848	0.505	-0.2026	-0.0934	0.2636	0.3245	0.3608	0.3994	0.5194	0.4208	0.3225	0.3562	0.2463	0.0985	0.3693	0.3409	0.3357	0.3962	-0.0476	0.3696	0.3277	0.1993	0.3989	0.1414	0.3479	0.4886	0.3552	0.4966	0.144	0.3083	0.4022	0.2697	0.0571	0.1161	0.0344	0.1374	0.1594	0.1184
AtWRKY46	At2g46400	WRKY family transcription factor	0.0853	0.3864	-0.1217	0.1125	-0.0759	0.2408	0.1168	0.5264	0.2859	-0.124	0.6897	-0.2716	-0.2796	0.2242	0.3242	0.6396	0.7724	0.4652	0.3041	-0.0332	0.1031	-0.0645	0.0234	0.3114	0.0643	0.0675	0.4653	0.0716	0.2099	0.3984	-0.0121	0.5801	-0.0236	0.1727	0.2983	0.2621	0.4253	0.1443	0.4745	0.4701	0.1771	0.0855	-0.0244	-0.0056	-0.1816	0.1832	0.3258
AtWRKY52	At5g45270	WRKY family transcription factor	0.0829	0.3455	0.0428	0.0291	-0.1742	0.2023	0.1427	0.3617	0.2798	-0.3072	0.2964	-0.1528	-0.0729	0.1459	0.1515	0.0775	0.2496	0.2515	0.1214	0.0245	0.0513	0.0599	0.0048	0.27	0.067	0.1197	0.1606	0.1424	-0.0198	0.1098	0.0657	0.2432	0.0369	0.17	0.0835	0.1671	0.1548	0.294	0.2414	0.0497	0.0314	-0.0212	0.0233	0.0744	0.0238	0.165	-0.0954
AtWRKY54	At2g40750	WRKY family transcription factor	0.2913	0.281	0.1823	0.1606	-0.1525	0.3506	0.2742	0.3338	0.1421	0.0418	0.3768	-0.2966	-0.1159	-0.0162	0.2711	0.3744	0.3311	0.305	0.1102	-0.0837	-0.1097	-0.2188	0.0584	0.0712	-0.0211	-0.048	0.3642	-0.0015	0.1452	0.2334	-0.0488	0.2043	-0.1344	-0.0653	0.1357	0.0261	0.2174	-0.0138	0.343	0.2374	0.0362	0.1329	-0.1469	0.012	-0.2119	0.1828	0.0524
AtWRKY55	At2g40740	WRKY family transcription factor	-0.2493	0.1007	-0.025	0.1793	0.1483	0.0924	-0.132	0.3396	0.2093	-0.0632	0.3298	-0.0611	-0.0918	0.2317	0.045	0.1954	0.2914	0.2805	0.3331	0.1321	0.2663	0.1833	0.0729	0.2416	0.1929	0.2116	0.3317	0.0121	0.1903	0.1533	0.1499	0.3171	0.1841	0.2837	0.269	0.3099	0.2824	0.1837	0.3015	0.3173	0.2011	-0.0166	0.1139	0.0129	0.0983	0.0415	0.2664
AtWRKY66	At1g80590	WRKY family transcription factor	-0.3322	0.114	-0.0139	0.1253	0.1866	0.0776	-0.005	0.3212	0.0607	0.0366	0.2643	-0.097	-0.1027	0.1316	0.0603	0.0439	0.2399	0.3405	0.2244	0.2781	0.4019	0.2196	0.1595	0.2185	0.2944	0.2283	0.4264	0.1395	0.1916	0.0423	0.2655	0.2117	0.3296	0.4961	0.3961	0.4885	0.1641	0.0345	0.2242	0.2499	0.1034	-0.1482	-0.0523	-0.0367	0.1165	0.0801	0.2469
AtWRKY67	At1g66550	WRKY family transcription factor	-0.3481	0.1006	-0.0024	0.1471	0.1426	0.1379	-0.1466	0.3013	0.0689	0.0935	0.2112	-0.0564	-0.0741	0.1561	0.0734	0.1213	0.2395	0.3149	0.275	0.2517	0.3816	0.1721	0.1534	0.2052	0.2589	0.2344	0.4629	0.1869	0.1378	0.1173	0.2059	0.2847	0.2085	0.3845	0.3419	0.3987	0.1786	0.0871	0.2596	0.2994	0.1792	-0.0531	0.0038	-0.016	0.1244	0.1061	0.2712
AtWRKY70	At3g56400	WRKY family transcription factor	0.1735	0.4541	-0.0223	-0.0373	-0.118	0.1998	0.3435	0.3761	0.1654	-0.2807	0.4736	-0.3003	-0.1663	0.0655	0.2554	0.3762	0.4969	0.3587	0.0134	-0.2316	-0.1556	-0.2952	0.0015	0.1498	-0.1202	-0.1832	0.3822	0.1112	-0.0665	0.2526	-0.1686	0.1852	-0.209	-0.0289	0.075	0.0896	0.2191	0.009	0.2496	0.2142	-0.1623	0.0868	-0.1995	-0.1074	-0.2996	0.1628	-0.0049
AtWRKY53	254231_at	WRKY family transcription factor, AR411 and high mobility group (HMG1/2) family	-0.0617	0.3636	-0.0741	0.1509	0.0693	0.1824	0.0065	0.6883	0.4318	-0.2364	0.7772	-0.177	-0.3826	0.2511	0.3344	0.6364	0.7915	0.5509	0.3833	-0.0104	0.112	-0.0158	-0.0114	0.506	0.1391	0.1242	0.4886	0.0334	0.0694	0.4331	-0.0061	0.5545	0.0335	0.2157	0.1718	0.2385	0.342	0.2858	0.5624	0.5376	0.2	-0.0768	-0.0749	-0.1565	-0.1924	0.1862	0.4247
[truncated: 14 more columns]
