# Supplementary material for: Characterization of WRKY co-regulatory networks in rice and Arabidopsis
Source: BMC Plant Biol. 2009 Sep 22;9:120. doi: 10.1186/1471-2229-9-120 (PMC2761919; doi:10.1186/1471-2229-9-120)
Supplement: Additional file 11 — List of Arabidopsis WRKY genes present in the co-regulatory. List of the Arabidopsis WRKY genes with their affiliation to the different co-regulatory networks according to the P-lin and P-log Correlation analysis (see Figure 4) and their assigned phylogenetic group (see Additional file 2). [file 1471-2229-9-120-S11.xls]

## Sheet: Additional file 11_Co-regAtWRKY
	At WRKY gene name	P-lin analysis	P-log analysis	Phylogenetic group
	AtWRKY6	Cor-A	Cor-A	2B
	AtWRKY7	Cor-A		2D
	AtWRKY11	Cor-A	Cor-A	2D
	AtWRKY13	Cor-A		2C
	AtWRKY15	Cor-A	Cor-A	2D
	AtWRKY18	Cor-A	Cor-A	2A
	AtWRKY22	Cor-A	Cor-A	2E
	AtWRKY25	Cor-A	Cor-A	1
	AtWRKY28	Cor-A		2C
	AtWRKY30	Cor-A	Cor-A	3
	AtWRKY33	Cor-A	Cor-A	1
	AtWRKY38	Cor-A	Cor-A	3
	AtWRKY40	Cor-A	Cor-A	2A
	AtWRKY46	Cor-A	Cor-A	3
	AtWRKY47	Cor-A	Cor-A	2B
	AtWRKY48	Cor-A	Cor-A	2C
	AtWRKY53	Cor-A	Cor-A	3
	AtWRKY54	Cor-A	Cor-A	3
	AtWRKY55	Cor-A		3
	AtWRKY70	Cor-A	Cor-A	3
	AtWRKY75	Cor-A	Cor-B	2C
	AtWRKY8	Cor-B		2C
	AtWRKY9	Cor-B	Cor-B	2B
	AtWRKY14	Cor-B	Cor-B	2E
	AtWRKY17	Cor-B	Cor-B	2D
	AtWRKY27	Cor-B	Cor-B	2E
	AtWRKY35	Cor-B	Cor-B	2E
	AtWRKY36	Cor-B	Cor-B	2B
	AtWRKY39	Cor-B	Cor-B	2D
	AtWRKY43	Cor-B		2C
	AtWRKY56	Cor-B		2C
	AtWRKY59	Cor-B		2C
	AtWRKY61	Cor-B	Cor-B	2B
	AtWRKY65	Cor-B	Cor-B	2E
	AtWRKY69	Cor-B	Cor-B	2E
	AtWRKY72	Cor-B	Cor-B	2B
	AtWRKY74	Cor-B		2D
	AtWRKY31	Cor-C	Cor-B	2B
	AtWRKY26		Cor-B	1
	AtWRKY45		Cor-B	2C
	AtWRKY34	Cor-C		1
	AtWRKY42	Cor-C		2B
	AtWRKY3	Cor-D		1
	AtWRKY4	Cor-D		1
	AtWRKY32	Cor-D		NA
	total gene number	43	31
