# Supplementary material for: Characterization of WRKY co-regulatory networks in rice and Arabidopsis
Source: BMC Plant Biol. 2009 Sep 22;9:120. doi: 10.1186/1471-2229-9-120 (PMC2761919; doi:10.1186/1471-2229-9-120)
Supplement: Additional file 13 — OsWRKY primer sequences used for quantitative RT-PCR analysis. The sequences of primers used to analyse the expression levels of 14 OsWRKY genes by quantitative RT-PCR analysis are listed. [file 1471-2229-9-120-S13.xls]

## Sheet: Additional file 11_primer seq
	Gene Name	Forward Primer sequence	Reverse Primer Sequence
	OsWRKY4	CGCCGATGAACTTTGCTC	CCACCTTGGCACGTGTAGA
	OsWRKY18	GACGTGAGCAAGACGATTCA	GCTCAAAAGGACTGCACTACG
	OsWRKY61	CCTTCAAGGAGCAAGAGCAG	AGTAGCTCCTCGGGTTCTCG
	OsWRKY100	GTGACCAAACTCAACCCAAT	TTCTGCTCTTCTTCCCTCCT
	OsWRKY43	ATGCCAATGGAGGAAGTACG	TCGTAGGTGGTGATGAGGATG
	OsWRKY71	ACCAGGAGGAGGTGCTGAG	CGTCCAGATCGAAGACAACC
	OsWRKY87	GTCGGAGGGGGAGGTTC	CTACATAAAATCCGGCACGAC
	OsWRKY112	GAGGTTCGCGTTCCACAC	GGGAAGTCGCTGTTCTTGAC
	OsWRKY64	TTGGAGGAAGTATGGTCAGAAG	TGGTAGGTGACGTCGAAGA
	OsWRKY53	CGACTTCATGAGCTACTGCTTC	TTTCCTCTTCTTCCCTCCTG
	OsWRKY63	CCTTTCATGGCCAGCTACAC	CTCGCTCTCGTACCTCATCA
	OsWRKY101	GGCAGAACACCTTGACTGTG	GTGCGAGTCAAGAAGGAACA
	OsWRKY115	GTGAACCACGTGCTATGGTG	GGATCGGGTGGTAGAACTCC
	OsWRKY40	GGGCAAAAGAACATTCAGGA	GTGCTCGTTGAGGTAGGTGA
	ACTIN	GCGTGGACAAAGTTTTCAACCG	TCTGGTACCCTCATCAGGCATC
